# Supplementary material for: 4-Amino-3-ammonio­benzene­sulfonate
Source: Acta Crystallogr Sect E Struct Rep Online. 2010 Nov 24;66(Pt 12):o3281. doi: 10.1107/S1600536810048063 (PMC3011372; doi:10.1107/S1600536810048063)
Supplement: Supplementary file 1 [file e-66-o3281-sup1.cif]

##############################################################################
###                                                                        ###
###        Electronic paper (Acta Crystallographica Section E)             ###
###                                                                        ###
##############################################################################
#                                                                            #
# This CIF contains the data in a paper accepted for publication in Acta     #
# Crystallographica Section E. It conforms to the requirements of Notes      #
# for Authors for Section E, and has been peer reviewed under the auspices   #
# of the IUCr Commission on Journals.                                        #
#                                                                            #
# Full details of the Crystallographic Information File format               #
# are given in the paper "The Crystallographic Information File (CIF):       #
# a New Standard Archive File for Crystallography" by S. R. Hall, F. H.      #
# Allen and I. D. Brown [Acta Cryst. (1991), A47, 655-685].                  #
#                                                                            #
# The current version of the core CIF dictionary is obtainable from          #
# ftp://ftp.iucr.org/pub/cif_core.dic. The current version number is 2.4.    #
#                                                                            #
# Software is freely available for graphical display of the structure(s) in  #
# this CIF.  For information consult the CIF home page http://www.iucr.org/  #
# cif/home.html                                                              #
#                                                                            #
# This file may be used for bona fide research purposes within the           #
# scientific community so long as proper attribution is given to the journal # 
# article from which it was obtained.                                        #
#                                                                            #
##############################################################################
                                             
data_global
_audit_creation_method     SHELXTL
_journal_date_recd_electronic     2010-11-15
_journal_date_accepted     2010-11-18
_journal_name_full     'Acta Crystallographica, Section E'
_journal_year     2010
_journal_volume     66
_journal_issue     12
_journal_page_first     o3281
_journal_page_last     o3281
_journal_paper_category     QO
_journal_coeditor_code     CV2799
_publ_contact_author_name     'Jian-Lian Liu'
_publ_contact_author_address
; Department of Chemical and Biochemical Engineering,
  Nanyang Institute of Technology,
  473004 Nanyang, Henan,
  People's Republic of China
;
_publ_contact_author_email     jlliu@yahoo.cn
_publ_contact_author_fax     '+86 377 62076346'
_publ_contact_author_phone     '+86 377 62076346'
_publ_section_title
;
4-Amino-3-ammoniobenzenesulfonate
;
loop_
    _publ_author_name
    _publ_author_footnote
    _publ_author_address
    'Jian-Lian Liu' .
; Department of Chemical and Biochemical Engineering,
  Nanyang Institute of Technology,
  473004 Nanyang, Henan,
  People's Republic of China
;
    'Chao-Jun Du' .
; Department of Chemical and Biochemical Engineering,
  Nanyang Institute of Technology,
  473004 Nanyang, Henan
  People's Republic of China
and
School of Chemical Engineering and Environment,
  Beijing Institute of Technology,
  100081 Beijing,
  People's Republic of China
;
    'Li-Sheng Wang' .
; School of Chemical Engineering and Environment,
  Beijing Institute of Technology,
  100081 Beijing,
  People's Republic of China
;
data_I
_chemical_name_systematic
;
4-Amino-3-ammoniobenzenesulfonate
;
_chemical_name_common     ?
_chemical_formula_moiety     'C6 H8 N2 O3 S'
_chemical_formula_sum     'C6 H8 N2 O3 S'
_chemical_formula_iupac     'C6 H8 N2 O3 S'
_chemical_formula_weight     188.20
_chemical_melting_point     ?
_symmetry_cell_setting     monoclinic
_symmetry_space_group_name_H-M     'P 21/c'
_symmetry_space_group_name_Hall     '-P 2ybc'
loop_
    _symmetry_equiv_pos_as_xyz
    'x, y, z'
    '-x, y+1/2, -z+1/2'
    '-x, -y, -z'
    'x, -y-1/2, z-1/2'
_cell_length_a     5.6020(10)
_cell_length_b     8.4135(15)
_cell_length_c     16.221(3)
_cell_angle_alpha     90.00
_cell_angle_beta     95.613(2)
_cell_angle_gamma     90.00
_cell_volume     760.9(2)
_cell_formula_units_Z     4
_cell_measurement_reflns_used     2332
_cell_measurement_theta_min     2.42
_cell_measurement_theta_max     27.66
_cell_measurement_temperature     295(2)
_exptl_crystal_description     block
_exptl_crystal_colour     orange
_exptl_crystal_size_max     0.35
_exptl_crystal_size_mid     0.25
_exptl_crystal_size_min     0.15
_exptl_crystal_density_diffrn     1.643
_exptl_crystal_density_meas     ?
_exptl_crystal_density_method     'not measured'
_exptl_crystal_F_000     392
_exptl_absorpt_coefficient_mu     0.390
_exptl_absorpt_correction_type     multi-scan
_exptl_absorpt_process_details     '(SADABS; Bruker, 2005)'
_exptl_absorpt_correction_T_min     0.8754
_exptl_absorpt_correction_T_max     0.9438
_exptl_special_details
;
;
_diffrn_ambient_temperature     295(2)
_diffrn_radiation_type     MoK\a
_diffrn_radiation_wavelength     0.71073
_diffrn_radiation_source     'fine-focus sealed tube'
_diffrn_radiation_monochromator     graphite
_diffrn_measurement_device_type     'Bruker SMART APEXII CCD area-detector'
_diffrn_measurement_method     'phi and omega scans'
_diffrn_detector_area_resol_mean     ?
_diffrn_reflns_number     4039
_diffrn_reflns_av_R_equivalents     0.0192
_diffrn_reflns_av_sigmaI/netI     0.0214
_diffrn_reflns_theta_min     2.52
_diffrn_reflns_theta_max     26.00
_diffrn_reflns_theta_full     26.00
_diffrn_measured_fraction_theta_max     0.997
_diffrn_measured_fraction_theta_full     0.997
_diffrn_reflns_limit_h_min     -6
_diffrn_reflns_limit_h_max     6
_diffrn_reflns_limit_k_min     -9
_diffrn_reflns_limit_k_max     10
_diffrn_reflns_limit_l_min     -17
_diffrn_reflns_limit_l_max     19
_refine_special_details
;
Refinement of <i>F</i>^2^ against ALL reflections. The weighted <i>R</i>-factor
<i>wR</i> and goodness of fit <i>S</i> are based on <i>F</i>^2^, conventional
<i>R</i>-factors <i>R</i> are based on <i>F</i>, with <i>F</i> set to zero for
negative <i>F</i>^2^. The threshold expression of <i>F</i>^2^ >
\s(<i>F</i>^2^) is used only for calculating <i>R</i>-factors(gt) <i>etc</i>.
and is not relevant to the choice of reflections for refinement.
<i>R</i>-factors based on <i>F</i>^2^ are statistically about twice as large
as those based on <i>F</i>, and <i>R</i>- factors based on ALL data will be
even larger.
;
_reflns_number_total     1490
_reflns_number_gt     1351
_reflns_threshold_expression     I>2sigma(I)
_refine_ls_structure_factor_coef     Fsqd
_refine_ls_matrix_type     full
_refine_ls_R_factor_all     0.0346
_refine_ls_R_factor_gt     0.0312
_refine_ls_wR_factor_gt     0.0840
_refine_ls_wR_factor_ref     0.0870
_refine_ls_goodness_of_fit_ref     1.085
_refine_ls_restrained_S_all     1.085
_refine_ls_number_reflns     1490
_refine_ls_number_parameters     122
_refine_ls_number_restraints     0
_refine_ls_hydrogen_treatment     mixed
_refine_ls_weighting_scheme     calc
_refine_ls_weighting_details
         'calc w=1/[\s^2^(Fo^2^)+(0.0446P)^2^+0.3348P] where P=(Fo^2^+2Fc^2^)/3'
_atom_sites_solution_hydrogens     geom
_atom_sites_solution_primary     direct
_atom_sites_solution_secondary     difmap
_refine_ls_shift/su_max     0.001
_refine_ls_shift/su_mean     0.000
_refine_diff_density_max     0.336
_refine_diff_density_min     -0.326
_refine_ls_extinction_method     '<i>SHELXTL</i> (Sheldrick, 2008)'
_refine_ls_extinction_coef     0.022(3)
_refine_ls_extinction_expression
                                  'Fc^*^=kFc[1+0.001xFc^2^\l^3^/sin(2\q)]^-1/4^'
loop_
    _atom_type_symbol
    _atom_type_description
    _atom_type_scat_dispersion_real
    _atom_type_scat_dispersion_imag
    _atom_type_scat_source
    'C' 'C' 0.0033 0.0016
                         'International Tables Vol C Tables 4.2.6.8 and 6.1.1.4'
    'H' 'H' 0.0000 0.0000
                         'International Tables Vol C Tables 4.2.6.8 and 6.1.1.4'
    'N' 'N' 0.0061 0.0033
                         'International Tables Vol C Tables 4.2.6.8 and 6.1.1.4'
    'O' 'O' 0.0106 0.0060
                         'International Tables Vol C Tables 4.2.6.8 and 6.1.1.4'
    'S' 'S' 0.1246 0.1234
                         'International Tables Vol C Tables 4.2.6.8 and 6.1.1.4'
_computing_data_collection     '<i>APEX2</i> (Bruker, 2005)'
_computing_cell_refinement     '<i>SAINT</i> (Bruker, 2005)'
_computing_data_reduction     '<i>SAINT</i> (Bruker, 2005)'
_computing_structure_solution     '<i>SHELXTL</i> (Sheldrick, 2008)'
_computing_structure_refinement     '<i>SHELXTL</i> (Sheldrick, 2008)'
_computing_molecular_graphics     '<i>SHELXTL</i> (Sheldrick, 2008)'
_computing_publication_material     '<i>SHELXTL</i> (Sheldrick, 2008)'
loop_
    _atom_site_type_symbol
    _atom_site_label
    _atom_site_fract_x
    _atom_site_fract_y
    _atom_site_fract_z
    _atom_site_U_iso_or_equiv
    _atom_site_adp_type
    _atom_site_calc_flag
    _atom_site_refinement_flags
    _atom_site_occupancy
    _atom_site_disorder_assembly
    _atom_site_disorder_group
    C C1 0.1329(3) 0.2272(2) 1.04906(10) 0.0265(4) Uani d . 1 . .
    C C2 0.1963(3) 0.15996(19) 0.97641(10) 0.0263(4) Uani d . 1 . .
    H H2 0.3348 0.0988 0.9769 0.032 Uiso calc R 1 . .
    C C3 0.0532(3) 0.18407(19) 0.90339(10) 0.0263(4) Uani d . 1 . .
    C C4 -0.1567(3) 0.2754(2) 0.90017(10) 0.0300(4) Uani d . 1 . .
    C C5 -0.2178(3) 0.3403(2) 0.97466(11) 0.0341(4) Uani d . 1 . .
    H H5 -0.3570 0.4005 0.9747 0.041 Uiso calc R 1 . .
    C C6 -0.0764(3) 0.3168(2) 1.04811(11) 0.0314(4) Uani d . 1 . .
    H H6 -0.1207 0.3608 1.0970 0.038 Uiso calc R 1 . .
    H H1A 0.266(4) 0.065(3) 0.8377(14) 0.052(7) Uiso d . 1 . .
    H H1B 0.132(4) 0.185(3) 0.7858(16) 0.045(6) Uiso d . 1 . .
    H H1C 0.012(4) 0.033(3) 0.8111(15) 0.055(7) Uiso d . 1 . .
    N N1 0.1219(3) 0.1112(2) 0.82725(9) 0.0304(3) Uani d . 1 . .
    N N2 -0.2985(3) 0.3022(2) 0.82732(11) 0.0502(5) Uani d . 1 . .
    H H2B -0.4260 0.3592 0.8274 0.060 Uiso calc R 1 . .
    H H2A -0.2597 0.2619 0.7818 0.060 Uiso calc R 1 . .
    O O1 0.1572(3) 0.16078(16) 1.20518(8) 0.0413(4) Uani d . 1 . .
    O O2 0.4779(3) 0.07161(18) 1.12735(8) 0.0518(4) Uani d . 1 . .
    O O3 0.4413(2) 0.34942(17) 1.16250(8) 0.0424(4) Uani d . 1 . .
    S S1 0.31916(8) 0.20155(5) 1.14202(2) 0.02874(18) Uani d . 1 . .
loop_
    _atom_site_aniso_label
    _atom_site_aniso_U_11
    _atom_site_aniso_U_22
    _atom_site_aniso_U_33
    _atom_site_aniso_U_12
    _atom_site_aniso_U_13
    _atom_site_aniso_U_23
    C1 0.0281(9) 0.0290(8) 0.0218(8) 0.0004(6) -0.0011(6) -0.0005(6)
    C2 0.0269(8) 0.0274(8) 0.0243(8) 0.0028(6) 0.0004(6) 0.0009(6)
    C3 0.0302(9) 0.0259(8) 0.0222(8) 0.0004(6) 0.0005(6) -0.0006(6)
    C4 0.0303(9) 0.0298(8) 0.0285(9) 0.0012(7) -0.0045(7) 0.0012(7)
    C5 0.0277(9) 0.0369(9) 0.0368(10) 0.0073(7) -0.0004(7) -0.0027(7)
    C6 0.0309(9) 0.0363(9) 0.0275(9) 0.0036(7) 0.0045(7) -0.0054(7)
    N1 0.0352(9) 0.0334(8) 0.0217(7) 0.0054(7) -0.0010(6) -0.0001(6)
    N2 0.0538(11) 0.0559(11) 0.0364(9) 0.0241(9) -0.0188(8) -0.0073(8)
    O1 0.0556(9) 0.0457(8) 0.0228(6) -0.0086(6) 0.0054(6) -0.0029(5)
    O2 0.0625(9) 0.0574(9) 0.0324(7) 0.0326(8) -0.0104(6) -0.0080(6)
    O3 0.0452(8) 0.0432(8) 0.0366(7) -0.0086(6) -0.0072(6) -0.0032(6)
    S1 0.0343(3) 0.0307(3) 0.0203(2) 0.00447(16) -0.00195(17) -0.00273(15)
_geom_special_details
;
All e.s.d.'s (except the e.s.d. in the dihedral angle between two l.s. planes)
are estimated using the full covariance matrix. The cell e.s.d.'s are taken
into account individually in the estimation of e.s.d.'s in distances, angles
and torsion angles; correlations between e.s.d.'s in cell parameters are only
used when they are defined by crystal symmetry. An approximate (isotropic)
treatment of cell e.s.d.'s is used for estimating e.s.d.'s involving l.s.
planes.
;
loop_
    _geom_bond_atom_site_label_1
    _geom_bond_atom_site_label_2
    _geom_bond_site_symmetry_2
    _geom_bond_distance
    _geom_bond_publ_flag
    C1 C2 . 1.385(2) ?
    C1 C6 . 1.393(2) ?
    C1 S1 . 1.7611(17) ?
    C2 C3 . 1.379(2) ?
    C2 H2 . 0.9300 ?
    C3 C4 . 1.401(2) ?
    C3 N1 . 1.464(2) ?
    C4 N2 . 1.376(2) ?
    C4 C5 . 1.399(2) ?
    C5 C6 . 1.379(2) ?
    C5 H5 . 0.9300 ?
    C6 H6 . 0.9300 ?
    N1 H1A . 0.90(2) ?
    N1 H1B . 0.92(3) ?
    N1 H1C . 0.92(3) ?
    N2 H2B . 0.8600 ?
    N2 H2A . 0.8600 ?
    O1 S1 . 1.4739(14) ?
    O2 S1 . 1.4435(14) ?
    O3 S1 . 1.4428(14) ?
loop_
    _geom_angle_atom_site_label_1
    _geom_angle_atom_site_label_2
    _geom_angle_atom_site_label_3
    _geom_angle_site_symmetry_1
    _geom_angle_site_symmetry_3
    _geom_angle
    _geom_angle_publ_flag
    C2 C1 C6 . . 119.85(15) ?
    C2 C1 S1 . . 119.92(13) ?
    C6 C1 S1 . . 120.23(13) ?
    C3 C2 C1 . . 119.66(15) ?
    C3 C2 H2 . . 120.2 ?
    C1 C2 H2 . . 120.2 ?
    C2 C3 C4 . . 121.88(15) ?
    C2 C3 N1 . . 118.96(15) ?
    C4 C3 N1 . . 119.16(15) ?
    N2 C4 C5 . . 120.55(16) ?
    N2 C4 C3 . . 122.25(16) ?
    C5 C4 C3 . . 117.20(15) ?
    C6 C5 C4 . . 121.48(16) ?
    C6 C5 H5 . . 119.3 ?
    C4 C5 H5 . . 119.3 ?
    C5 C6 C1 . . 119.93(16) ?
    C5 C6 H6 . . 120.0 ?
    C1 C6 H6 . . 120.0 ?
    C3 N1 H1A . . 109.1(15) ?
    C3 N1 H1B . . 111.8(14) ?
    H1A N1 H1B . . 108(2) ?
    C3 N1 H1C . . 108.5(14) ?
    H1A N1 H1C . . 108(2) ?
    H1B N1 H1C . . 111(2) ?
    C4 N2 H2B . . 120.0 ?
    C4 N2 H2A . . 120.0 ?
    H2B N2 H2A . . 120.0 ?
    O3 S1 O2 . . 113.91(10) ?
    O3 S1 O1 . . 110.55(8) ?
    O2 S1 O1 . . 111.67(9) ?
    O3 S1 C1 . . 108.61(8) ?
    O2 S1 C1 . . 105.94(8) ?
    O1 S1 C1 . . 105.68(8) ?
loop_
    _geom_torsion_atom_site_label_1
    _geom_torsion_atom_site_label_2
    _geom_torsion_atom_site_label_3
    _geom_torsion_atom_site_label_4
    _geom_torsion_site_symmetry_1
    _geom_torsion_site_symmetry_2
    _geom_torsion_site_symmetry_3
    _geom_torsion_site_symmetry_4
    _geom_torsion
    _geom_torsion_publ_flag
    C6 C1 C2 C3 . . . . 0.9(3) ?
    S1 C1 C2 C3 . . . . -178.25(13) ?
    C1 C2 C3 C4 . . . . 0.0(3) ?
    C1 C2 C3 N1 . . . . -179.58(15) ?
    C2 C3 C4 N2 . . . . 178.93(17) ?
    N1 C3 C4 N2 . . . . -1.5(3) ?
    C2 C3 C4 C5 . . . . -0.8(3) ?
    N1 C3 C4 C5 . . . . 178.80(16) ?
    N2 C4 C5 C6 . . . . -179.04(18) ?
    C3 C4 C5 C6 . . . . 0.7(3) ?
    C4 C5 C6 C1 . . . . 0.2(3) ?
    C2 C1 C6 C5 . . . . -1.0(3) ?
    S1 C1 C6 C5 . . . . 178.15(14) ?
    C2 C1 S1 O3 . . . . 106.55(15) ?
    C6 C1 S1 O3 . . . . -72.59(16) ?
    C2 C1 S1 O2 . . . . -16.19(17) ?
    C6 C1 S1 O2 . . . . 164.66(15) ?
    C2 C1 S1 O1 . . . . -134.81(14) ?
    C6 C1 S1 O1 . . . . 46.04(17) ?
loop_
    _geom_hbond_atom_site_label_D
    _geom_hbond_atom_site_label_H
    _geom_hbond_atom_site_label_A
    _geom_hbond_site_symmetry_A
    _geom_hbond_distance_DH
    _geom_hbond_distance_HA
    _geom_hbond_distance_DA
    _geom_hbond_angle_DHA
    N1 H1B O1 4_565 0.92(3) 1.86(3) 2.778(2) 178(2)
    N1 H1C O1 3_557 0.92(3) 1.89(3) 2.792(2) 165(2)
    N1 H1A O2 3_657 0.90(2) 1.88(3) 2.759(2) 165(2)
    N2 H2B O3 3_567 0.86 2.46 3.047(2) 126.2
