# Supplementary material for: 4-Amino-3-ammonio­benzene­sulfonate
Source: Acta Crystallogr Sect E Struct Rep Online. 2010 Nov 24;66(Pt 12):o3281. doi: 10.1107/S1600536810048063 (PMC3011372; doi:10.1107/S1600536810048063)
Supplement: Supplementary file 2 [file e-66-o3281-Isup2.hkl]

# 
# h,k,l, Fc-squared, Fo-squared, sigma(Fo-squared) and status flag 
# 
data_I
_shelx_title ' A in P2(1)/c' 
_shelx_refln_list_code          4 
_shelx_F_calc_maximum      136.51 
_exptl_crystal_F_000       392.00 
_reflns_d_resolution_high  0.8108 
 
loop_ 
 _symmetry_equiv_pos_as_xyz 
 'x, y, z' 
 '-x, y+1/2, -z+1/2' 
 '-x, -y, -z' 
 'x, -y-1/2, z-1/2' 
 
_cell_length_a     5.6020 
_cell_length_b     8.4135 
_cell_length_c    16.2209 
_cell_angle_alpha  90.000 
_cell_angle_beta   95.613 
_cell_angle_gamma  90.000 
 
_shelx_F_squared_multiplier     1.000 
 
loop_ 
 _refln_index_h 
 _refln_index_k 
 _refln_index_l 
 _refln_F_squared_calc 
 _refln_F_squared_meas 
 _refln_F_squared_sigma 
 _refln_observed_status 
   1   0   0      487.14      436.91      9.09 o 
   2   0   0      818.45      793.68     16.59 o 
   3   0   0      454.61      534.10     12.61 o 
   4   0   0      194.61      214.07      7.02 o 
   5   0   0      374.82      381.61     11.25 o 
   1   1   0     3379.05     3432.36     31.98 o 
   2   1   0       17.78        8.09      1.04 o 
   3   1   0      432.00      450.96      7.78 o 
   4   1   0       45.72       44.02      2.01 o 
   5   1   0      131.74      126.41      4.04 o 
   6   1   0       89.34       90.25      3.67 o 
   0   2   0    18635.83    15651.69    716.52 o 
   1   2   0      963.00     1145.63     17.13 o 
   2   2   0     1796.04     1845.92     17.86 o 
   3   2   0      134.84      110.83      2.32 o 
   4   2   0      186.52      184.05      4.82 o 
   5   2   0      147.08      145.70      4.41 o 
   6   2   0      100.90      106.76      6.19 o 
   1   3   0       31.44       31.63      0.61 o 
   2   3   0      247.61      235.22      3.02 o 
   3   3   0       82.23       84.82      4.72 o 
   4   3   0      271.48      257.36      4.83 o 
   5   3   0       27.05       30.70      2.09 o 
   6   3   0        1.33        0.00      1.20 o 
   0   4   0      645.53      680.96      8.46 o 
   1   4   0        0.84        0.43      0.17 o 
   2   4   0       96.87      104.52      2.31 o 
   3   4   0      478.24      460.60      7.95 o 
   4   4   0       37.37       28.13      3.36 o 
   5   4   0       53.03       52.71      4.27 o 
   6   4   0       37.39       36.12      4.25 o 
   1   5   0      116.86      118.17      1.54 o 
   2   5   0       69.79       61.89      1.71 o 
   3   5   0       16.93       17.25      1.18 o 
   4   5   0       67.14       63.18      2.58 o 
   5   5   0       14.86        8.81      2.35 o 
   6   5   0        0.02        0.00      0.79 o 
   0   6   0      734.03      744.33      9.22 o 
   1   6   0       63.57       74.29      1.75 o 
   2   6   0      109.04      112.94      2.40 o 
   3   6   0       14.99        9.33      0.88 o 
   4   6   0       38.58       32.41      1.71 o 
   5   6   0       19.15       13.21      1.93 o 
   1   7   0       69.10       65.99      1.76 o 
   2   7   0       94.10       96.04      2.30 o 
   3   7   0        1.61        1.82      0.59 o 
   4   7   0        0.37        0.91      0.75 o 
   5   7   0        0.56        0.98      1.09 o 
   0   8   0      450.28      442.24     12.17 o 
   1   8   0       12.07       11.93      2.39 o 
   2   8   0       13.73       16.16      1.15 o 
   3   8   0      184.69      187.12      3.77 o 
   4   8   0       36.39       29.50      2.14 o 
   1   9   0       47.74       41.83      5.82 o 
   2   9   0       49.03       42.34      2.54 o 
   3   9   0       12.57       14.38      1.58 o 
   0  10   0       67.42       70.98      4.69 o 
   1  10   0        0.78        1.11      1.01 o 
  -6   1   1       27.40       24.52      2.28 o 
  -5   1   1       76.51       82.93      3.17 o 
  -4   1   1        3.94        4.78      1.05 o 
  -3   1   1      122.29      139.79      3.76 o 
  -2   1   1        1.83        0.00      0.33 o 
  -1   1   1       50.07       49.55      0.94 o 
   0   1   1      907.31      896.18     10.63 o 
   1   1   1       10.25        4.67      0.31 o 
   2   1   1       82.83       84.48      1.71 o 
   3   1   1        7.99        6.60      0.79 o 
   4   1   1       10.08        8.94      0.76 o 
   5   1   1        0.76        0.48      0.68 o 
   6   1   1       31.48       30.27      2.32 o 
  -6   2   1       59.79       62.31      4.84 o 
  -5   2   1        9.61        4.86      1.05 o 
  -4   2   1       14.24       10.88      0.91 o 
  -3   2   1       68.03       53.16      1.53 o 
  -2   2   1     3762.49     4144.39     38.93 o 
  -1   2   1    10098.95     9759.29    112.63 o 
   0   2   1      449.41      486.18      4.88 o 
   1   2   1     3469.67     3728.83     40.02 o 
   2   2   1        5.17        2.35      0.47 o 
   3   2   1       25.38       29.76      1.13 o 
   4   2   1      159.23      142.96      4.02 o 
   5   2   1       84.26       77.77      3.19 o 
   6   2   1      161.66      163.18      5.15 o 
  -6   3   1       63.23       58.01      4.83 o 
  -5   3   1      316.07      313.66     10.89 o 
  -4   3   1       61.41       65.80      8.13 o 
  -3   3   1        3.70        4.88      0.50 o 
  -2   3   1      113.64       98.39      1.66 o 
  -1   3   1      387.50      417.63      3.91 o 
   0   3   1       54.98       52.88      1.20 o 
   1   3   1       17.83       27.65      0.73 o 
   2   3   1      264.57      264.43      4.14 o 
   3   3   1      466.35      489.72     11.69 o 
   4   3   1      385.13      384.58      7.65 o 
   5   3   1       70.88       70.30      3.04 o 
   6   3   1      118.11      118.93      6.72 o 
  -6   4   1       46.09       52.42      3.34 o 
  -5   4   1       31.46       27.37      2.33 o 
  -4   4   1      600.97      555.42     12.30 o 
  -3   4   1      470.70      460.83      6.75 o 
  -2   4   1     3370.28     3762.56     31.63 o 
  -1   4   1     1723.47     1621.44     11.79 o 
   0   4   1      986.56      886.24      7.24 o 
   1   4   1     3177.31     3391.67     28.25 o 
   2   4   1      676.37      619.14      8.22 o 
   3   4   1      152.25      124.52      3.42 o 
   4   4   1       30.38       28.91      1.84 o 
   5   4   1      194.45      192.49      5.28 o 
   6   4   1      139.54      136.80      7.56 o 
  -6   5   1        0.45        0.79      1.13 o 
  -5   5   1      117.96      135.03      4.86 o 
  -4   5   1       51.64       55.54      2.82 o 
  -3   5   1      367.10      367.38      6.93 o 
  -2   5   1      235.91      245.48      3.64 o 
  -1   5   1      274.13      291.63      2.93 o 
   0   5   1       46.44       43.20      0.88 o 
   1   5   1      446.83      445.91      5.09 o 
   2   5   1       13.88       15.13      1.00 o 
   3   5   1      185.26      192.75      4.86 o 
   4   5   1      172.23      177.18      4.72 o 
   5   5   1       50.92       45.35      4.33 o 
  -5   6   1       52.03       46.78      3.50 o 
  -4   6   1      313.47      289.55      5.97 o 
  -3   6   1        8.48       11.45      0.92 o 
  -2   6   1       17.69       21.50      1.23 o 
  -1   6   1     1090.77     1103.34     11.58 o 
   0   6   1     1185.56     1211.95      9.98 o 
   1   6   1       71.02       85.97      1.91 o 
   2   6   1      393.12      392.38      5.34 o 
   3   6   1      226.84      202.53      3.83 o 
   4   6   1       14.59       11.97      1.59 o 
   5   6   1      141.43      139.86      5.13 o 
  -5   7   1       30.18       29.08      2.94 o 
  -4   7   1       27.80       29.57      2.05 o 
  -3   7   1       77.63       75.66      2.66 o 
  -2   7   1      169.70      176.60      3.28 o 
  -1   7   1        5.37        5.11      0.65 o 
   0   7   1      235.60      225.80      7.08 o 
   1   7   1      352.76      358.08      4.94 o 
   2   7   1      245.24      232.04      3.90 o 
   3   7   1       17.97       18.84      1.53 o 
   4   7   1        9.24       10.43      1.46 o 
   5   7   1       32.63       32.71      2.84 o 
  -4   8   1       38.57       34.54      2.29 o 
  -3   8   1        0.72        3.22      0.94 o 
  -2   8   1       19.23       15.47      1.29 o 
  -1   8   1      216.67      215.89      4.23 o 
   0   8   1      152.06      157.57      4.42 o 
   1   8   1       25.59       20.75      1.38 o 
   2   8   1       34.42       36.68      1.59 o 
   3   8   1      153.23      150.47      3.34 o 
   4   8   1       42.15       36.78      2.79 o 
  -3   9   1        0.04        0.63      0.83 o 
  -2   9   1       66.78       67.56      2.49 o 
  -1   9   1        2.68        2.45      0.97 o 
   0   9   1       14.18       12.21      1.86 o 
   1   9   1        0.01        0.49      0.80 o 
   2   9   1       44.00       39.82      2.04 o 
   3   9   1       29.67       32.15      1.75 o 
  -1  10   1        2.74        3.40      1.17 o 
   0  10   1        1.53        1.21      1.82 o 
   1  10   1        2.40        3.56      1.13 o 
  -5   0   2       19.74       20.07      2.54 o 
  -4   0   2        6.24        3.53      1.14 o 
  -3   0   2      439.12      523.91     12.63 o 
  -2   0   2     4170.51     4192.39     79.75 o 
  -1   0   2    15999.22    16436.35    291.91 o 
   0   0   2       32.12       26.60      0.74 o 
   1   0   2     2407.23     2531.23     47.98 o 
   2   0   2     3248.70     3417.04     65.12 o 
   3   0   2        1.44        0.06      0.51 o 
   4   0   2       23.82       27.94      2.29 o 
   5   0   2      512.52      549.99     14.51 o 
  -6   1   2       40.51       52.04      4.25 o 
  -5   1   2      208.28      211.34      4.36 o 
  -4   1   2       29.72       23.57      1.62 o 
  -3   1   2      563.73      527.39     14.62 o 
  -2   1   2      308.22      363.12     10.38 o 
  -1   1   2     1122.79     1160.71      8.95 o 
   0   1   2     1397.89     1481.64     12.34 o 
   1   1   2     5630.54     5669.55    150.80 o 
   2   1   2       19.95       14.11      1.38 o 
   3   1   2        8.90        3.97      0.57 o 
   4   1   2        3.12        0.98      0.49 o 
   5   1   2      213.96      217.12      5.66 o 
   6   1   2       69.50       78.68      3.51 o 
  -6   2   2      195.53      200.98      5.94 o 
  -5   2   2      238.71      214.06      8.40 o 
  -4   2   2       85.34       79.01      2.23 o 
  -3   2   2      712.31      799.26     10.01 o 
  -2   2   2       64.31       56.19      1.06 o 
  -1   2   2     9525.92     9181.21    107.76 o 
   0   2   2      222.99      255.87      2.52 o 
   1   2   2     1071.55     1013.43     14.25 o 
   2   2   2      501.53      421.67      5.54 o 
   3   2   2        1.89        5.19      0.98 o 
   4   2   2      205.18      207.34      6.04 o 
   5   2   2      484.61      485.24     15.83 o 
   6   2   2       57.86       51.99      2.92 o 
  -6   3   2       26.94       27.22      2.05 o 
  -5   3   2       48.37       45.24      2.58 o 
  -4   3   2       81.11       83.23      3.17 o 
  -3   3   2      228.92      226.32      2.98 o 
  -2   3   2     1058.82     1113.04     10.05 o 
  -1   3   2       30.31       40.93      0.80 o 
   0   3   2        2.80        0.78      0.47 o 
   1   3   2      945.97     1017.92     13.46 o 
   2   3   2      175.41      180.76      3.24 o 
   3   3   2      634.35      641.50     10.69 o 
   4   3   2      202.39      194.83      4.97 o 
   5   3   2       87.89       90.74      3.54 o 
   6   3   2        0.34        0.07      1.23 o 
  -6   4   2       18.38       15.78      2.83 o 
  -5   4   2      249.71      226.36      6.29 o 
  -4   4   2        0.08        0.00      1.09 o 
  -3   4   2       87.35       85.30      1.92 o 
  -2   4   2      381.23      362.17      3.98 o 
  -1   4   2      881.49      910.83      7.43 o 
   0   4   2       83.56      100.68      1.35 o 
   1   4   2      243.67      243.29      2.66 o 
   2   4   2        2.29        8.26      0.75 o 
   3   4   2      185.19      187.34      4.49 o 
   4   4   2      369.55      364.44      8.79 o 
   5   4   2       50.11       46.79      2.57 o 
   6   4   2       16.54       10.14      2.60 o 
  -6   5   2        9.55        7.41      1.74 o 
  -5   5   2        0.55        1.04      0.94 o 
  -4   5   2       29.62       25.33      1.72 o 
  -3   5   2       22.10       20.47      1.07 o 
  -2   5   2       61.67       63.42      1.59 o 
  -1   5   2      158.07      147.98      1.94 o 
   0   5   2        0.41        0.00      0.19 o 
   1   5   2      190.84      221.20      3.05 o 
   2   5   2       72.78       68.84      1.99 o 
   3   5   2       65.46       60.42      2.37 o 
   4   5   2        0.63        0.58      0.70 o 
   5   5   2        4.32        2.18      1.39 o 
  -5   6   2       14.67       11.67      1.82 o 
  -4   6   2       22.38       19.95      1.68 o 
  -3   6   2       26.95       27.53      1.29 o 
  -2   6   2      145.57      136.09      2.64 o 
  -1   6   2      191.20      181.65      2.96 o 
   0   6   2        0.29        0.88      0.30 o 
   1   6   2        0.24        0.00      0.33 o 
   2   6   2       67.29       66.99      2.08 o 
   3   6   2       40.62       40.93      1.77 o 
   4   6   2       30.42       28.55      1.98 o 
  -5   7   2       30.66       36.70      2.93 o 
  -4   7   2       26.66       27.76      2.26 o 
  -3   7   2       12.96       12.09      1.42 o 
  -2   7   2       22.12       24.30      1.22 o 
  -1   7   2        0.12        0.00      0.36 o 
   0   7   2      175.29      180.56      2.95 o 
   1   7   2       55.39       57.40      1.66 o 
   2   7   2       37.07       36.69      1.47 o 
   3   7   2        0.05        0.03      0.48 o 
   4   7   2       64.54       64.94      2.46 o 
  -4   8   2       26.41       29.80      2.14 o 
  -3   8   2       68.26       68.25      2.68 o 
  -2   8   2       52.36       47.55      1.70 o 
  -1   8   2      258.49      262.67      4.80 o 
   0   8   2        0.75        0.84      0.75 o 
   1   8   2       48.13       51.49      2.00 o 
   2   8   2      261.64      263.55      4.46 o 
   3   8   2       27.64       24.94      1.89 o 
   4   8   2       22.53       27.79      2.50 o 
  -3   9   2       38.09       39.96      2.27 o 
  -2   9   2       45.69       50.32      2.77 o 
  -1   9   2       21.01       18.37      1.80 o 
   0   9   2       75.61       78.66      3.28 o 
   1   9   2       51.83       41.48      2.46 o 
   2   9   2       61.20       69.76      4.24 o 
   3   9   2       21.76       22.70      1.91 o 
  -1  10   2       39.94       46.60      2.87 o 
   0  10   2       17.79       17.67      1.99 o 
   1  10   2       45.32       43.25      5.31 o 
  -6   1   3       52.30       48.88      2.84 o 
  -5   1   3       85.28       85.40      2.66 o 
  -4   1   3       82.57       78.79      2.28 o 
  -3   1   3       81.66       96.41      2.00 o 
  -2   1   3      139.34      161.76      1.99 o 
  -1   1   3      528.15      539.95      4.82 o 
   0   1   3     2137.34     2030.69     18.85 o 
   1   1   3      125.77      104.59      1.70 o 
   2   1   3      117.93      110.89      2.08 o 
   3   1   3        0.14        0.00      0.28 o 
   4   1   3        5.16        6.00      0.78 o 
   5   1   3       66.04       71.81      3.11 o 
   6   1   3        2.43        1.88      1.44 o 
  -6   2   3       40.69       27.87      2.41 o 
  -5   2   3      308.92      296.55     10.39 o 
  -4   2   3      617.62      634.91      7.55 o 
  -3   2   3        0.43        1.73      0.30 o 
  -2   2   3        0.83        0.04      0.21 o 
  -1   2   3       82.55      113.17      1.42 o 
   0   2   3       17.96       22.60      0.52 o 
   1   2   3     3332.33     3421.53     37.11 o 
   2   2   3       85.03       91.77      1.71 o 
   3   2   3        8.98        9.99      0.72 o 
   4   2   3      388.70      406.20      8.10 o 
   5   2   3       75.59       79.39      3.29 o 
   6   2   3      258.12      249.76      6.71 o 
  -6   3   3      123.30      119.50      8.34 o 
  -5   3   3       54.02       57.96      2.94 o 
  -4   3   3      589.46      565.62     10.46 o 
  -3   3   3      212.80      223.78      3.25 o 
  -2   3   3        8.23        6.12      0.40 o 
  -1   3   3     1213.86     1347.55     11.70 o 
   0   3   3      356.49      339.99      3.69 o 
   1   3   3      474.95      457.79      5.01 o 
   2   3   3     1283.95     1262.71     18.39 o 
   3   3   3      153.00      145.80      3.82 o 
   4   3   3       62.99       66.87      2.77 o 
   5   3   3      215.84      234.16     11.49 o 
   6   3   3        1.45        2.51      1.63 o 
  -6   4   3        0.00        0.84      1.04 o 
  -5   4   3      214.97      204.40      5.88 o 
  -4   4   3      414.47      424.09      8.75 o 
  -3   4   3       21.96       31.58      1.51 o 
  -2   4   3     2132.60     2153.19     18.63 o 
  -1   4   3       95.53       76.97      1.08 o 
   0   4   3      163.45      166.62      2.10 o 
   1   4   3      937.78      887.56      8.06 o 
   2   4   3        1.65        6.76      0.72 o 
   3   4   3      487.60      513.58      9.15 o 
   4   4   3      966.55      959.84     15.71 o 
   5   4   3      120.21      120.44      4.14 o 
   6   4   3      151.66      161.09      5.26 o 
  -6   5   3       55.24       64.62      3.73 o 
  -5   5   3        0.31        1.41      0.98 o 
  -4   5   3      104.82      102.28      3.12 o 
  -3   5   3      691.33      714.84     10.09 o 
  -2   5   3        8.15        6.06      0.88 o 
  -1   5   3      183.26      170.66      2.33 o 
   0   5   3       61.42       59.60      1.08 o 
   1   5   3        5.12        3.92      0.44 o 
   2   5   3      544.83      540.34      7.66 o 
   3   5   3      469.56      466.28      8.66 o 
   4   5   3       68.87       62.92      3.50 o 
   5   5   3       55.81       55.41      2.84 o 
  -5   6   3       15.23       11.29      1.78 o 
  -4   6   3       17.50       17.19      1.38 o 
  -3   6   3       58.05       55.46      2.68 o 
  -2   6   3     1451.59     1467.93     15.17 o 
  -1   6   3      250.43      246.64      3.78 o 
   0   6   3      246.91      260.20      3.61 o 
   1   6   3      817.17      802.56      8.75 o 
   2   6   3      328.36      292.85      5.10 o 
   3   6   3       27.99       31.20      1.86 o 
   4   6   3      215.94      203.13      9.31 o 
   5   6   3        0.98        1.63      0.99 o 
  -5   7   3        7.28        5.62      1.51 o 
  -4   7   3        0.17        0.00      0.70 o 
  -3   7   3      117.75      125.27      3.50 o 
  -2   7   3       34.34       33.52      1.50 o 
  -1   7   3      827.49      830.13      9.36 o 
   0   7   3      237.33      226.49      4.24 o 
   1   7   3       31.13       28.09      1.25 o 
   2   7   3        2.56        3.52      0.68 o 
   3   7   3       72.24       72.65      2.50 o 
   4   7   3       17.30       18.45      1.79 o 
  -4   8   3        5.23        1.80      0.92 o 
  -3   8   3       37.78       34.40      2.04 o 
  -2   8   3       93.30       97.23      3.75 o 
  -1   8   3      343.54      361.97      5.94 o 
   0   8   3      305.38      331.82      7.15 o 
   1   8   3      142.88      148.59      3.50 o 
   2   8   3       18.51       17.73      1.22 o 
   3   8   3        4.47        1.65      0.74 o 
   4   8   3       54.59       56.80      3.80 o 
  -3   9   3       12.94       12.72      1.48 o 
  -2   9   3        8.90        9.94      1.52 o 
  -1   9   3       86.40       76.85      3.26 o 
   0   9   3        4.82        3.25      0.97 o 
   1   9   3        1.29        0.72      0.82 o 
   2   9   3        0.04        0.00      0.65 o 
   3   9   3        3.99        3.10      0.94 o 
  -1  10   3      110.07      117.09      6.38 o 
   0  10   3       87.50       95.73      7.85 o 
   1  10   3       22.98       23.33      5.30 o 
  -6   0   4      153.01      152.05      7.22 o 
  -5   0   4      167.29      177.49      5.97 o 
  -4   0   4      158.59      168.58      4.15 o 
  -3   0   4      891.01      902.76     13.44 o 
  -2   0   4      127.25      108.25      2.46 o 
  -1   0   4      200.36      198.41      2.62 o 
   0   0   4     5985.91     5877.37    122.47 o 
   1   0   4     8235.97     8015.89    150.68 o 
   2   0   4     2867.88     3184.64     60.75 o 
   3   0   4      416.64      433.44     10.53 o 
   4   0   4      217.17      234.70      7.35 o 
   5   0   4      988.72     1015.95     23.23 o 
   6   0   4       85.70       85.82      5.35 o 
  -6   1   4       92.13       96.95      3.88 o 
  -5   1   4       14.63       13.49      1.25 o 
  -4   1   4      378.21      381.65      5.09 o 
  -3   1   4       64.73       87.78      1.95 o 
  -2   1   4     1026.22     1101.21      8.79 o 
  -1   1   4     1991.90     1846.31     15.42 o 
   0   1   4      600.73      689.66      6.79 o 
   1   1   4        2.31        0.14      0.18 o 
   2   1   4     2000.96     2021.71     22.64 o 
   3   1   4        0.55        1.19      0.42 o 
   4   1   4      916.84      949.32     12.31 o 
   5   1   4      245.37      245.46      6.20 o 
   6   1   4       18.60       16.29      2.84 o 
  -6   2   4       87.85       84.44      3.70 o 
  -5   2   4       31.12       34.03      3.13 o 
  -4   2   4      102.75      119.96      2.97 o 
  -3   2   4     1050.64     1083.91      9.00 o 
  -2   2   4     1042.46     1051.21      8.43 o 
  -1   2   4      424.66      448.16      4.26 o 
   0   2   4      545.70      504.10      5.24 o 
   1   2   4     1026.47      950.51     10.95 o 
   2   2   4        2.28        1.25      0.29 o 
   3   2   4      856.68      867.65     10.79 o 
   4   2   4      514.03      523.00      9.79 o 
   5   2   4      203.69      195.13      5.48 o 
   6   2   4       79.50       87.52      4.04 o 
  -6   3   4        0.18        0.00      0.82 o 
  -5   3   4        0.24        0.08      0.72 o 
  -4   3   4      373.23      386.44      7.97 o 
  -3   3   4      155.94      156.56      3.14 o 
  -2   3   4      250.63      254.02      3.41 o 
  -1   3   4       17.02       23.08      1.16 o 
   0   3   4        0.74        0.16      0.15 o 
   1   3   4      122.53      114.16      1.76 o 
   2   3   4      293.82      293.28      5.61 o 
   3   3   4       45.45       50.72      2.29 o 
   4   3   4      239.09      242.29      5.82 o 
   5   3   4       20.38       20.94      1.95 o 
   6   3   4       21.34       19.86      2.20 o 
  -6   4   4       39.17       25.04      2.43 o 
  -5   4   4        8.68        8.09      2.48 o 
  -4   4   4       79.05       77.25      2.59 o 
  -3   4   4        0.83        0.13      0.46 o 
  -2   4   4      889.61      906.82      8.99 o 
  -1   4   4        0.26        0.51      0.20 o 
   0   4   4      208.22      211.99      2.53 o 
   1   4   4      136.27      162.90      2.28 o 
   2   4   4      189.58      183.04      4.17 o 
   3   4   4      132.97      127.60      5.04 o 
   4   4   4      190.00      175.27      4.81 o 
   5   4   4       14.01       18.43      1.90 o 
   6   4   4       25.19       28.76      3.40 o 
  -6   5   4        1.97        2.51      1.21 o 
  -5   5   4        6.53        3.28      1.20 o 
  -4   5   4        3.97        1.95      0.77 o 
  -3   5   4      150.40      159.25      3.68 o 
  -2   5   4       49.43       49.13      1.37 o 
  -1   5   4        2.12        3.24      0.37 o 
   0   5   4      531.44      566.70      5.96 o 
   1   5   4        0.04        0.00      0.25 o 
   2   5   4        1.43        1.24      0.48 o 
   3   5   4       33.78       29.04      3.13 o 
   4   5   4        4.13        6.33      1.11 o 
   5   5   4       37.94       38.36      3.39 o 
  -5   6   4       33.46       30.75      4.19 o 
  -4   6   4        0.37        0.58      0.67 o 
  -3   6   4      713.43      686.46     16.13 o 
  -2   6   4      261.09      273.78      7.90 o 
  -1   6   4      313.03      313.79      3.78 o 
   0   6   4       80.15       88.99      2.09 o 
   1   6   4      572.03      569.79      6.67 o 
   2   6   4       95.75       95.16      2.59 o 
   3   6   4       35.60       41.44      2.13 o 
   4   6   4        4.13        4.01      1.19 o 
   5   6   4       18.17       21.11      2.97 o 
  -5   7   4       12.98       12.12      1.98 o 
  -4   7   4      111.22      103.30      3.43 o 
  -3   7   4       48.88       42.83      1.83 o 
  -2   7   4       11.67       10.94      1.55 o 
  -1   7   4       36.62       38.17      1.78 o 
   0   7   4      260.93      269.05      3.92 o 
   1   7   4      168.86      166.83      3.57 o 
   2   7   4       70.64       72.33      2.37 o 
   3   7   4        6.81        5.29      1.05 o 
   4   7   4       13.43       11.50      1.54 o 
  -4   8   4       98.96       93.07      3.39 o 
  -3   8   4      181.43      158.33      4.77 o 
  -2   8   4        9.33        8.86      1.50 o 
  -1   8   4       44.02       48.26      2.71 o 
   0   8   4      170.85      177.34      4.84 o 
   1   8   4      362.59      375.62      6.38 o 
   2   8   4       66.63       74.42      2.20 o 
   3   8   4       36.50       42.39      2.01 o 
   4   8   4       27.68       26.93      1.86 o 
  -3   9   4       35.30       44.12      2.39 o 
  -2   9   4        3.71        0.71      0.89 o 
  -1   9   4      122.50      114.85      5.91 o 
   0   9   4        0.01        0.00      0.76 o 
   1   9   4      105.69      109.53      4.01 o 
   2   9   4       16.97       15.11      1.45 o 
   3   9   4       14.41       11.52      2.85 o 
  -1  10   4        9.22        9.85      2.47 o 
   0  10   4      194.40      212.39      6.15 o 
   1  10   4        6.17        6.83      1.45 o 
  -6   1   5        0.46        0.00      0.76 o 
  -5   1   5       14.52       14.60      1.29 o 
  -4   1   5      161.80      159.31      2.82 o 
  -3   1   5       28.40       24.15      0.89 o 
  -2   1   5        0.11        0.00      0.12 o 
  -1   1   5      827.48      851.64      7.47 o 
   0   1   5        9.31       11.92      0.45 o 
   1   1   5     1144.17     1125.29     12.84 o 
   2   1   5      731.28      754.56     14.48 o 
   3   1   5      486.39      508.21      7.04 o 
   4   1   5       81.46       75.83      2.96 o 
   5   1   5        0.31        0.58      0.77 o 
   6   1   5       23.61       26.69      3.46 o 
  -6   2   5       52.29       49.43      2.93 o 
  -5   2   5      287.01      279.12      6.67 o 
  -4   2   5       21.38       26.81      1.49 o 
  -3   2   5      138.93      150.40      2.15 o 
  -2   2   5      183.94      203.63      2.06 o 
  -1   2   5      512.36      566.83      5.27 o 
   0   2   5      260.33      238.48      2.86 o 
   1   2   5     1552.74     1567.32     18.59 o 
   2   2   5     1084.12     1116.00     13.07 o 
   3   2   5     1075.35     1111.54     34.68 o 
   4   2   5      216.76      202.14      5.20 o 
   5   2   5       23.66       24.25      4.29 o 
   6   2   5       34.11       34.94      2.58 o 
  -6   3   5        0.22        0.00      0.86 o 
  -5   3   5      167.07      157.59      4.89 o 
  -4   3   5      505.94      520.88     15.13 o 
  -3   3   5        4.03        2.69      0.52 o 
  -2   3   5       46.30       35.90      0.84 o 
  -1   3   5        5.84        7.10      0.39 o 
   0   3   5        3.97        4.03      0.36 o 
   1   3   5      754.14      678.51      8.86 o 
   2   3   5      407.93      398.93      7.13 o 
   3   3   5     2556.12     2521.15     42.43 o 
   4   3   5        0.06        0.48      0.65 o 
   5   3   5       16.48       15.94      1.79 o 
   6   3   5       86.17       88.82      3.89 o 
  -6   4   5       32.69       35.34      2.80 o 
  -5   4   5      166.34      170.38      8.53 o 
  -4   4   5      313.33      299.52      6.74 o 
  -3   4   5      466.34      472.10      6.09 o 
  -2   4   5      434.80      439.24      4.68 o 
  -1   4   5      271.91      295.47      3.34 o 
   0   4   5      734.93      703.49      6.68 o 
   1   4   5        0.47        4.35      0.42 o 
   2   4   5      858.88      846.16     19.21 o 
   3   4   5     1720.10     1706.37     24.99 o 
   4   4   5       33.10       31.47      2.08 o 
   5   4   5      179.07      173.81      6.70 o 
  -5   5   5      143.09      136.27      7.85 o 
  -4   5   5      104.92      110.57      3.26 o 
  -3   5   5       58.59       50.33      1.98 o 
  -2   5   5      399.53      389.43      5.10 o 
  -1   5   5      517.01      534.65      5.52 o 
   0   5   5      109.14      110.84      1.78 o 
   1   5   5      229.91      207.55      3.10 o 
   2   5   5      145.11      132.89      4.32 o 
   3   5   5      489.68      481.22      9.02 o 
   4   5   5       86.24       84.01      3.27 o 
   5   5   5        1.72        0.76      0.83 o 
  -5   6   5       46.95       43.02      3.01 o 
  -4   6   5        5.10        4.02      0.90 o 
  -3   6   5      151.67      149.62      3.71 o 
  -2   6   5      256.53      256.86      6.18 o 
  -1   6   5      616.99      634.66      6.53 o 
   0   6   5     1224.03     1258.67     12.92 o 
   1   6   5        0.01        0.25      0.34 o 
   2   6   5        2.28        3.43      0.70 o 
   3   6   5      439.70      405.22      8.10 o 
   4   6   5       11.42       10.57      1.46 o 
   5   6   5      162.57      169.78      5.30 o 
  -4   7   5       64.21       66.08      3.19 o 
  -3   7   5       22.07       16.80      1.48 o 
  -2   7   5      407.36      412.37      6.76 o 
  -1   7   5       31.53       29.77      1.61 o 
   0   7   5       78.87       82.88      1.94 o 
   1   7   5       98.46       92.54      2.57 o 
   2   7   5      278.50      260.38      4.99 o 
   3   7   5        1.30        1.74      0.82 o 
   4   7   5       33.36       37.32      2.45 o 
  -4   8   5       57.64       48.82      2.59 o 
  -3   8   5      204.43      206.02      7.21 o 
  -2   8   5       93.39       90.64      5.43 o 
  -1   8   5      571.82      583.82     10.33 o 
   0   8   5       88.66      101.17      3.56 o 
   1   8   5       10.88        8.92      1.07 o 
   2   8   5       11.23        8.76      1.77 o 
   3   8   5       20.70       17.44      2.28 o 
  -3   9   5        5.19        5.20      1.34 o 
  -2   9   5      139.23      144.41      4.63 o 
  -1   9   5       27.77       26.20      3.15 o 
   0   9   5       14.39       11.07      2.01 o 
   1   9   5        0.11        0.98      0.95 o 
   2   9   5       28.74       23.82      2.36 o 
   0  10   5       39.05       43.14      3.97 o 
  -6   0   6       73.49       83.81      5.46 o 
  -5   0   6       24.42       26.44      2.25 o 
  -4   0   6      286.06      270.66      5.64 o 
  -3   0   6       22.47       21.03      1.21 o 
  -2   0   6       57.29       53.36      2.27 o 
  -1   0   6     3321.93     3170.64     46.11 o 
   0   0   6     5955.08     6134.57     80.07 o 
   1   0   6      713.42      844.44     22.77 o 
   2   0   6     3226.95     3386.20     64.60 o 
   3   0   6      169.12      177.59      5.45 o 
   4   0   6      288.52      291.24      8.39 o 
   5   0   6      111.05      111.88      5.97 o 
   6   0   6        0.09        0.00      1.39 o 
  -6   1   6        0.10        0.94      1.37 o 
  -5   1   6      179.36      190.82      4.27 o 
  -4   1   6      111.48      111.19      2.28 o 
  -3   1   6     1088.73     1119.62     11.51 o 
  -2   1   6      759.52      757.84      6.98 o 
  -1   1   6      689.45      838.56      8.43 o 
   0   1   6      342.60      278.41      3.86 o 
   1   1   6     6087.07     6245.64     67.09 o 
   2   1   6      375.40      417.83      5.71 o 
   3   1   6      220.50      206.93      3.65 o 
   4   1   6      353.43      355.31      7.44 o 
   5   1   6       29.64       30.58      2.21 o 
   6   1   6      198.81      221.61      9.34 o 
  -6   2   6       17.03       23.53      2.42 o 
  -5   2   6        0.65        0.02      0.69 o 
  -4   2   6      133.71      124.67      3.10 o 
  -3   2   6      546.95      553.12      7.45 o 
  -2   2   6        1.97        2.85      0.28 o 
  -1   2   6     1662.55     1629.08     15.75 o 
   0   2   6      201.10      169.71      2.30 o 
   1   2   6      366.65      423.10      6.75 o 
   2   2   6     1329.31     1305.50     15.18 o 
   3   2   6      106.60      100.86      3.15 o 
   4   2   6      405.95      399.74      8.19 o 
   5   2   6      132.91      141.69      9.95 o 
   6   2   6       17.59       17.92      2.09 o 
  -6   3   6       14.18       17.86      2.13 o 
  -5   3   6       28.93       35.76      3.70 o 
  -4   3   6       16.91       17.22      1.11 o 
  -3   3   6      289.52      298.54      4.30 o 
  -2   3   6      877.90      924.92      9.82 o 
  -1   3   6       68.39       84.63      1.35 o 
   0   3   6      390.28      471.17      5.25 o 
   1   3   6       20.59       22.07      1.41 o 
   2   3   6      159.86      162.46      3.88 o 
   3   3   6     1199.75     1138.37     17.56 o 
   4   3   6        1.14        0.59      0.71 o 
   5   3   6        8.33        6.01      1.25 o 
   6   3   6        0.54        0.46      0.99 o 
  -6   4   6        0.12        0.80      1.09 o 
  -5   4   6        1.84        0.94      0.91 o 
  -4   4   6       11.60       10.54      1.16 o 
  -3   4   6      555.00      565.72      8.69 o 
  -2   4   6       17.96       15.93      0.84 o 
  -1   4   6      252.40      280.76      3.26 o 
   0   4   6      611.86      655.55      6.34 o 
   1   4   6       18.96       12.93      1.02 o 
   2   4   6       68.47       53.14      2.09 o 
   3   4   6      240.29      220.64      5.25 o 
   4   4   6       33.75       33.21      2.84 o 
   5   4   6       31.29       31.11      2.36 o 
  -5   5   6       15.55       20.70      2.18 o 
  -4   5   6       18.62       14.48      2.65 o 
  -3   5   6        0.46        0.39      0.55 o 
  -2   5   6      218.43      214.95      3.42 o 
  -1   5   6       45.68       50.84      1.20 o 
   0   5   6        3.25        2.08      0.34 o 
   1   5   6        5.74        6.48      0.69 o 
   2   5   6       77.45       73.26      2.60 o 
   3   5   6      122.96      125.59      9.66 o 
   4   5   6       22.29       24.68      1.98 o 
   5   5   6       21.12       27.30      3.06 o 
  -5   6   6        9.84        7.59      1.26 o 
  -4   6   6        5.96        3.70      0.91 o 
  -3   6   6       42.06       43.61      2.56 o 
  -2   6   6       42.05       44.76      1.79 o 
  -1   6   6       71.64       66.86      1.68 o 
   0   6   6      168.51      169.66      2.84 o 
   1   6   6       81.04       71.03      1.76 o 
   2   6   6      165.55      168.74      9.39 o 
   3   6   6       23.04       19.75      1.67 o 
   4   6   6       70.55       63.59      2.92 o 
   5   6   6        2.52        2.31      1.11 o 
  -4   7   6        2.67        2.76      0.96 o 
  -3   7   6        0.59        0.19      0.64 o 
  -2   7   6      479.57      466.75      7.40 o 
  -1   7   6       56.87       57.45      2.37 o 
   0   7   6       28.69       32.75      1.27 o 
   1   7   6       49.15       51.41      1.95 o 
   2   7   6        6.89        9.45      1.24 o 
   3   7   6       34.04       35.49      2.16 o 
   4   7   6        4.48        4.04      1.12 o 
  -4   8   6        6.31        4.34      0.99 o 
  -3   8   6       19.93       24.59      1.90 o 
  -2   8   6       23.66       30.09      2.55 o 
  -1   8   6      267.36      272.71     11.84 o 
   0   8   6       17.01       15.72      1.61 o 
   1   8   6        1.37        1.85      0.72 o 
   2   8   6      257.04      257.53      5.27 o 
   3   8   6       25.11       25.47      2.05 o 
  -2   9   6       92.70       95.89      3.72 o 
  -1   9   6       22.09       18.31      2.75 o 
   0   9   6       59.66       62.31      4.25 o 
   1   9   6      107.36      106.56      4.06 o 
   2   9   6        5.26        6.55      1.15 o 
  -6   1   7       24.06       21.30      3.32 o 
  -5   1   7       58.25       53.45      2.16 o 
  -4   1   7      111.59      106.64      2.79 o 
  -3   1   7       42.08       42.28      1.17 o 
  -2   1   7       34.44       39.02      0.87 o 
  -1   1   7     1159.74     1294.64     11.20 o 
   0   1   7      117.30      108.23      1.99 o 
   1   1   7       59.35       73.73      1.94 o 
   2   1   7       26.31       28.19      1.18 o 
   3   1   7       25.84       24.03      1.14 o 
   4   1   7       35.53       38.58      2.15 o 
   5   1   7       30.60       33.55      2.30 o 
   6   1   7        0.95        0.53      1.66 o 
  -6   2   7        1.41        1.26      0.98 o 
  -5   2   7       50.17       54.47      2.23 o 
  -4   2   7       36.40       41.95      1.81 o 
  -3   2   7      906.66      930.43     11.46 o 
  -2   2   7       35.18       32.52      2.05 o 
  -1   2   7        7.04        4.39      0.46 o 
   0   2   7      359.95      352.90      4.13 o 
   1   2   7      456.29      481.51      6.30 o 
   2   2   7     1381.97     1382.65     28.91 o 
   3   2   7        2.91        2.88      0.74 o 
   4   2   7      284.23      284.98     13.66 o 
   5   2   7        6.27        6.70      1.62 o 
   6   2   7        5.07        4.47      2.00 o 
  -6   3   7       35.26       30.73      2.53 o 
  -5   3   7      114.08      115.05      7.14 o 
  -4   3   7      104.08      112.42      4.03 o 
  -3   3   7     1530.54     1541.12     15.90 o 
  -2   3   7        1.61        1.65      0.37 o 
  -1   3   7      385.78      391.33      4.70 o 
   0   3   7        1.29        0.51      0.47 o 
   1   3   7       87.42       98.23      2.03 o 
   2   3   7      951.85      929.07     15.39 o 
   3   3   7       91.21       87.59      3.04 o 
   4   3   7      132.54      152.51      9.03 o 
   5   3   7       77.49       77.24      3.43 o 
  -6   4   7        0.89        0.32      0.90 o 
  -5   4   7       13.06        9.22      1.49 o 
  -4   4   7      152.39      156.89      7.36 o 
  -3   4   7      495.51      496.65      6.41 o 
  -2   4   7      640.64      622.47      7.27 o 
  -1   4   7      133.03      124.97      1.90 o 
   0   4   7      262.50      249.18      3.37 o 
   1   4   7      251.42      259.87      7.41 o 
   2   4   7      749.25      737.69     11.97 o 
   3   4   7      279.41      273.88      9.10 o 
   4   4   7      416.43      431.19      8.89 o 
   5   4   7      154.45      145.04      4.86 o 
  -5   5   7       78.13       90.39      3.93 o 
  -4   5   7        0.28        0.06      0.58 o 
  -3   5   7     1430.48     1417.05     30.63 o 
  -2   5   7       15.05       15.85      0.93 o 
  -1   5   7        7.95        7.01      0.62 o 
   0   5   7      200.93      178.24      2.51 o 
   1   5   7      270.48      268.54      5.49 o 
   2   5   7     1328.54     1229.39     18.62 o 
   3   5   7       22.42       21.61      1.71 o 
   4   5   7       18.60       17.34      1.75 o 
   5   5   7       12.14       11.40      1.86 o 
  -5   6   7        0.35        0.00      0.73 o 
  -4   6   7      128.31      132.54      3.76 o 
  -3   6   7       38.21       38.63      1.90 o 
  -2   6   7      595.95      603.29     13.38 o 
  -1   6   7      209.69      216.39      3.43 o 
   0   6   7       72.79       67.68      1.70 o 
   1   6   7      330.45      326.01      5.15 o 
   2   6   7      526.81      517.59      9.48 o 
   3   6   7       10.76       10.71      2.77 o 
   4   6   7       54.91       56.95      2.84 o 
  -4   7   7       56.98       58.81      2.82 o 
  -3   7   7       93.18       96.59      3.05 o 
  -2   7   7       25.97       24.53      1.53 o 
  -1   7   7        9.47        9.54      1.21 o 
   0   7   7      515.03      511.10      6.44 o 
   1   7   7      382.86      376.49      5.25 o 
   2   7   7      225.00      214.23      6.68 o 
   3   7   7       12.73        9.59      1.35 o 
   4   7   7       54.36       56.13      2.87 o 
  -3   8   7        0.97        1.14      0.76 o 
  -2   8   7      112.88      112.46      3.83 o 
  -1   8   7      113.69      109.40      3.58 o 
   0   8   7        3.05        4.01      0.85 o 
   1   8   7       16.88       16.48      2.01 o 
   2   8   7       52.42       45.02      2.43 o 
   3   8   7       12.00        9.41      1.47 o 
  -2   9   7        2.52        2.26      1.46 o 
  -1   9   7       10.57        8.47      1.37 o 
   0   9   7       42.17       41.20      3.70 o 
   1   9   7       24.50       23.78      1.72 o 
   2   9   7       14.21       13.04      2.01 o 
  -6   0   8       27.08       30.48      3.75 o 
  -5   0   8       34.35       28.77      3.27 o 
  -4   0   8     1042.75     1052.22     16.10 o 
  -3   0   8      201.52      183.15      4.03 o 
  -2   0   8     2779.13     2823.62     30.45 o 
  -1   0   8      478.28      535.39      6.50 o 
   0   0   8        2.98       10.92      1.13 o 
   1   0   8     3054.15     3104.08     41.71 o 
   2   0   8     1812.86     1850.05     26.07 o 
   3   0   8      207.26      200.06      4.65 o 
   4   0   8       61.45       60.54      2.56 o 
   5   0   8       62.56       51.96      4.54 o 
   6   0   8      168.42      170.67      8.33 o 
  -6   1   8        5.59        9.01      2.26 o 
  -5   1   8      287.33      291.58      6.77 o 
  -4   1   8      782.37      800.76     10.92 o 
  -3   1   8      870.22      920.70     12.71 o 
  -2   1   8     2262.82     2553.87     21.59 o 
  -1   1   8      382.87      321.10      3.58 o 
   0   1   8      770.83      791.51     11.14 o 
   1   1   8        7.48       10.73      0.71 o 
   2   1   8      215.10      186.33      3.53 o 
   3   1   8       57.51       67.94      1.90 o 
   4   1   8      224.05      213.67      5.42 o 
   5   1   8      106.07      120.05      9.86 o 
  -6   2   8        2.05        1.84      1.08 o 
  -5   2   8        0.79        0.81      0.64 o 
  -4   2   8      333.79      326.93      5.76 o 
  -3   2   8      232.20      224.32      5.08 o 
  -2   2   8     1311.65     1283.62     13.07 o 
  -1   2   8      287.16      272.35      2.99 o 
   0   2   8       35.80       41.26      1.05 o 
   1   2   8      440.50      431.94      5.89 o 
   2   2   8       46.22       49.07      1.45 o 
   3   2   8      326.65      320.04      6.67 o 
   4   2   8      339.50      354.72      7.64 o 
   5   2   8        0.01        0.60      0.91 o 
  -6   3   8       38.83       43.46      5.50 o 
  -5   3   8       11.16       11.22      1.57 o 
  -4   3   8      490.20      492.29      9.86 o 
  -3   3   8        2.71        6.47      0.85 o 
  -2   3   8       15.64       11.75      0.74 o 
  -1   3   8        1.83        5.29      1.02 o 
   0   3   8     1182.91     1255.72     12.63 o 
   1   3   8      735.95      747.36      9.38 o 
   2   3   8      359.36      330.11      6.44 o 
   3   3   8       16.16       16.87      1.50 o 
   4   3   8       11.55       13.53      1.60 o 
   5   3   8       71.19       67.35      3.29 o 
  -5   4   8       85.91       82.34      3.70 o 
  -4   4   8        4.45        3.84      0.83 o 
  -3   4   8        7.78        9.92      0.84 o 
  -2   4   8        9.03        7.02      0.65 o 
  -1   4   8      121.33      119.92      2.21 o 
   0   4   8       95.22       94.61      2.03 o 
   1   4   8       80.88       73.97      2.41 o 
   2   4   8       72.06       75.89      2.64 o 
   3   4   8       14.58       12.48      1.37 o 
   4   4   8      160.14      157.03      4.77 o 
   5   4   8       37.55       40.55      2.73 o 
  -5   5   8       23.11       23.76      2.69 o 
  -4   5   8        0.03        0.00      0.59 o 
  -3   5   8      289.84      266.75      5.09 o 
  -2   5   8      144.37      136.02      2.94 o 
  -1   5   8       82.98       80.42      1.84 o 
   0   5   8      189.46      196.60      5.09 o 
   1   5   8      196.08      197.94      4.56 o 
   2   5   8      545.25      539.57      9.61 o 
   3   5   8      116.54      116.09      3.75 o 
   4   5   8       50.52       47.09      4.96 o 
   5   5   8       29.07       30.66      2.51 o 
  -5   6   8       32.23       35.95      2.82 o 
  -4   6   8        3.12        2.58      0.87 o 
  -3   6   8       13.25       11.33      1.37 o 
  -2   6   8      222.18      216.27      4.31 o 
  -1   6   8       95.24       97.21      2.35 o 
   0   6   8       21.23       19.83      1.34 o 
   1   6   8        0.00        0.23      0.57 o 
   2   6   8        0.41        0.97      0.68 o 
   3   6   8       14.82       20.20      1.78 o 
   4   6   8       42.14       42.27      2.54 o 
  -4   7   8       43.73       40.83      2.31 o 
  -3   7   8       63.00       61.48      2.84 o 
  -2   7   8       39.73       40.18      1.84 o 
  -1   7   8      130.98      127.22      3.01 o 
   0   7   8       59.86       61.98      2.02 o 
   1   7   8      105.40      106.58      3.46 o 
   2   7   8       68.85       66.89      3.65 o 
   3   7   8      173.22      167.55      6.23 o 
  -3   8   8        1.04        1.65      0.79 o 
  -2   8   8       40.99       44.25      2.45 o 
  -1   8   8       24.58       25.58      3.00 o 
   0   8   8       76.58       82.80      2.47 o 
   1   8   8      201.01      223.25      7.84 o 
   2   8   8        3.59        3.01      1.03 o 
   3   8   8       14.78       16.39      1.83 o 
  -2   9   8        1.91        1.87      0.94 o 
  -1   9   8       42.20       42.73      2.73 o 
   0   9   8      117.16      115.04      5.90 o 
   1   9   8      136.11      148.62      5.98 o 
  -6   1   9       36.40       32.72      5.24 o 
  -5   1   9        4.54        1.49      0.98 o 
  -4   1   9      321.07      324.64      7.74 o 
  -3   1   9       14.14       22.44      0.94 o 
  -2   1   9        1.33        0.85      0.25 o 
  -1   1   9      198.35      219.83      2.52 o 
   0   1   9      247.24      249.88      3.27 o 
   1   1   9      211.87      207.57      3.45 o 
   2   1   9      381.75      378.48      5.54 o 
   3   1   9       69.55       69.89      1.98 o 
   4   1   9       24.29       24.93      1.89 o 
   5   1   9        0.97        1.75      1.10 o 
  -6   2   9        2.38        1.24      1.00 o 
  -5   2   9      172.06      170.34      4.41 o 
  -4   2   9      290.19      293.63      5.42 o 
  -3   2   9      185.38      185.05      3.74 o 
  -2   2   9       33.32       35.06      1.11 o 
  -1   2   9       85.69       79.05      1.74 o 
   0   2   9      234.25      220.10      3.57 o 
   1   2   9      219.91      238.03      6.57 o 
   2   2   9       19.57       15.98      0.93 o 
   3   2   9      327.31      330.46      9.67 o 
   4   2   9      102.42      101.01      3.63 o 
   5   2   9       19.59       17.88      1.96 o 
  -6   3   9      116.74      127.90      4.79 o 
  -5   3   9        6.13        6.33      1.29 o 
  -4   3   9     1054.86     1083.62     14.38 o 
  -3   3   9       15.29       17.62      1.01 o 
  -2   3   9       68.45       67.04      1.64 o 
  -1   3   9       26.96       22.23      1.36 o 
   0   3   9      409.05      416.86      5.05 o 
   1   3   9       65.34       57.14      1.70 o 
   2   3   9      602.64      560.33      9.69 o 
   3   3   9        2.11        0.66      0.65 o 
   4   3   9      517.88      524.74     10.28 o 
   5   3   9       26.01       33.14      2.52 o 
  -5   4   9       69.60       79.85      3.60 o 
  -4   4   9       85.64       90.20      4.66 o 
  -3   4   9      596.11      592.89      7.44 o 
  -2   4   9      500.98      479.13      6.05 o 
  -1   4   9        9.69       12.50      0.78 o 
   0   4   9       57.50       59.01      1.47 o 
   1   4   9       50.25       48.52      1.99 o 
   2   4   9       27.10       27.10      3.33 o 
   3   4   9      944.28      922.00     15.16 o 
   4   4   9      100.71      108.15      3.95 o 
   5   4   9       46.16       44.62      5.00 o 
  -5   5   9       49.10       48.75      2.96 o 
  -4   5   9      281.28      283.04      5.67 o 
  -3   5   9        8.48        9.49      0.90 o 
  -2   5   9      139.16      125.03      2.57 o 
  -1   5   9     1003.95      981.22     10.68 o 
   0   5   9       42.42       46.60      1.59 o 
   1   5   9      115.03      107.08      3.21 o 
   2   5   9      289.20      272.45      6.00 o 
   3   5   9       19.03       21.73      1.83 o 
   4   5   9      327.64      338.49      9.58 o 
  -4   6   9        7.21        5.86      1.07 o 
  -3   6   9      157.11      151.68      4.88 o 
  -2   6   9      171.59      171.60      3.98 o 
  -1   6   9       20.95       19.71      1.07 o 
   0   6   9      421.36      434.33      6.50 o 
   1   6   9      221.17      208.13      5.00 o 
   2   6   9        0.41        0.05      0.62 o 
   3   6   9      255.20      239.99     10.57 o 
   4   6   9       20.18       22.90      2.11 o 
  -4   7   9       42.55       46.70      3.80 o 
  -3   7   9        5.67        4.72      0.94 o 
  -2   7   9        1.04        1.23      0.69 o 
  -1   7   9      458.05      449.15      6.93 o 
   0   7   9       57.94       58.55      2.02 o 
   1   7   9      576.38      601.88     24.44 o 
   2   7   9       34.65       34.78      2.82 o 
   3   7   9       53.05       56.71      3.96 o 
  -3   8   9       44.04       49.80      2.64 o 
  -2   8   9        8.21       10.55      1.49 o 
  -1   8   9       14.56       18.55      2.52 o 
   0   8   9      176.68      185.96      3.99 o 
   1   8   9       98.09       99.13      3.59 o 
   2   8   9       19.95       19.24      2.02 o 
  -1   9   9       23.09       22.09      1.99 o 
   0   9   9      161.59      177.65      7.62 o 
   1   9   9      279.54      288.60      7.03 o 
  -6   0  10       29.89       35.17      4.08 o 
  -5   0  10      111.27       93.28      5.70 o 
  -4   0  10      120.56      123.55      9.56 o 
  -3   0  10      410.06      411.41      7.41 o 
  -2   0  10      139.74      130.40      7.92 o 
  -1   0  10     1773.89     1762.23     24.23 o 
   0   0  10      650.46      625.39      9.75 o 
   1   0  10      192.48      219.89      4.52 o 
   2   0  10        0.21        1.09      0.59 o 
   3   0  10      580.46      593.79     13.46 o 
   4   0  10       14.79       13.07      2.47 o 
   5   0  10      415.41      428.44     14.11 o 
  -6   1  10       35.16       33.26      3.15 o 
  -5   1  10      778.16      814.60     13.87 o 
  -4   1  10        8.70       10.54      1.06 o 
  -3   1  10       45.40       56.94      1.49 o 
  -2   1  10      643.16      627.65      7.08 o 
  -1   1  10      397.04      419.53      4.99 o 
   0   1  10      387.68      397.36      4.77 o 
   1   1  10      593.94      551.47      6.41 o 
   2   1  10      306.59      315.79      4.94 o 
   3   1  10      411.01      362.83      6.65 o 
   4   1  10       70.62       88.80      2.82 o 
   5   1  10       10.20        4.19      1.79 o 
  -6   2  10        6.54        5.01      2.20 o 
  -5   2  10       57.07       56.27      2.37 o 
  -4   2  10      130.11      135.16      3.42 o 
  -3   2  10      483.23      471.15      7.16 o 
  -2   2  10       36.16       28.98      1.34 o 
  -1   2  10      218.72      214.41      3.11 o 
   0   2  10      284.16      256.84      4.10 o 
   1   2  10       90.68       95.90      2.22 o 
   2   2  10      114.88      111.26      3.98 o 
   3   2  10      175.36      177.18      8.34 o 
   4   2  10       11.73       11.36      5.22 o 
   5   2  10      237.46      258.15      8.36 o 
  -5   3  10      100.52      105.36      5.05 o 
  -4   3  10        4.27        4.61      1.37 o 
  -3   3  10      117.69      121.85      3.04 o 
  -2   3  10      197.53      202.83      3.27 o 
  -1   3  10      221.05      228.75      4.47 o 
   0   3  10        0.39        0.27      0.26 o 
   1   3  10      412.01      378.85      6.61 o 
   2   3  10      168.80      157.23      4.11 o 
   3   3  10      386.68      343.16      7.24 o 
   4   3  10       21.14       24.92      2.06 o 
   5   3  10      140.40      146.13      9.00 o 
  -5   4  10       28.78       27.62      2.37 o 
  -4   4  10       11.58       12.48      1.29 o 
  -3   4  10       13.92       14.48      1.02 o 
  -2   4  10       17.65       16.25      0.96 o 
  -1   4  10        9.59        7.73      0.70 o 
   0   4  10       66.55       59.54      1.54 o 
   1   4  10        8.52        9.04      2.25 o 
   2   4  10      320.63      306.59      6.44 o 
   3   4  10       24.13       26.60      2.52 o 
   4   4  10       21.56       21.86      1.97 o 
  -5   5  10        0.04        1.30      0.99 o 
  -4   5  10       20.19       17.17      1.87 o 
  -3   5  10        0.62        0.02      0.43 o 
  -2   5  10      208.49      203.35      5.91 o 
  -1   5  10        4.21        3.97      0.67 o 
   0   5  10      184.92      199.10      3.74 o 
   1   5  10      417.86      402.27      7.69 o 
   2   5  10      213.29      193.66      4.89 o 
   3   5  10       81.57       82.73      3.41 o 
   4   5  10       12.36       11.77      1.66 o 
  -4   6  10        0.59        0.16      0.69 o 
  -3   6  10       78.59       75.82      3.20 o 
  -2   6  10        0.01        0.36      0.45 o 
  -1   6  10       30.02       30.22      1.44 o 
   0   6  10        0.01        0.23      0.45 o 
   1   6  10      109.42      107.87      3.46 o 
   2   6  10        4.56        6.95      1.88 o 
   3   6  10        0.51        0.47      0.77 o 
   4   6  10       27.14       26.34      2.24 o 
  -4   7  10        3.74        2.66      0.93 o 
  -3   7  10        0.03        0.28      0.67 o 
  -2   7  10      280.70      268.48      9.48 o 
  -1   7  10       15.10       16.60      1.26 o 
   0   7  10        4.90        4.56      0.83 o 
   1   7  10        4.26       14.12      2.18 o 
   2   7  10      211.06      211.96     10.66 o 
   3   7  10      297.69      310.19      7.37 o 
  -3   8  10       37.10       36.74      2.57 o 
  -2   8  10        0.26        0.38      0.78 o 
  -1   8  10       40.60       44.10      2.43 o 
   0   8  10       43.55       48.38      2.49 o 
   1   8  10       18.95       18.89      1.81 o 
   2   8  10      156.09      165.26     11.98 o 
  -6   1  11       83.44       83.74      6.14 o 
  -5   1  11        2.88        1.91      1.05 o 
  -4   1  11       48.75       42.97      3.03 o 
  -3   1  11       51.50       51.53      1.46 o 
  -2   1  11       25.20       23.76      1.21 o 
  -1   1  11      389.30      408.64      4.99 o 
   0   1  11       94.50       92.02      1.80 o 
   1   1  11      355.65      345.10      4.55 o 
   2   1  11        7.70        6.23      0.69 o 
   3   1  11      109.04      117.87      3.08 o 
   4   1  11        0.08        0.55      0.62 o 
   5   1  11        3.93        5.49      1.56 o 
  -5   2  11        0.00        0.68      0.67 o 
  -4   2  11        7.36       10.38      1.12 o 
  -3   2  11      402.48      392.09      6.37 o 
  -2   2  11       25.17       26.78      2.02 o 
  -1   2  11       33.63       30.31      1.05 o 
   0   2  11      283.13      276.70      3.78 o 
   1   2  11      108.55       96.01      2.30 o 
   2   2  11      542.24      530.44     12.58 o 
   3   2  11      220.30      225.26      5.51 o 
   4   2  11       33.55       32.74      4.56 o 
   5   2  11       10.12        8.16      1.56 o 
  -5   3  11       16.35       14.62      2.30 o 
  -4   3  11        8.77        5.60      0.93 o 
  -3   3  11        0.58        0.39      0.49 o 
  -2   3  11      442.19      436.90      5.67 o 
  -1   3  11       90.87       95.95      2.02 o 
   0   3  11      208.34      197.15      4.97 o 
   1   3  11      545.82      534.37      7.48 o 
   2   3  11      410.28      383.03     11.29 o 
   3   3  11      393.51      401.78      8.35 o 
   4   3  11       28.21       34.86      3.35 o 
   5   3  11       42.23       53.45      3.09 o 
  -5   4  11        4.12        2.57      1.07 o 
  -4   4  11      104.44      109.80      4.49 o 
  -3   4  11      129.47      117.45      5.84 o 
  -2   4  11       16.39       13.96      0.95 o 
  -1   4  11      440.87      429.54      5.58 o 
   0   4  11       59.23       65.08      1.68 o 
   1   4  11      109.23      108.92      3.26 o 
   2   4  11      122.81      122.31      3.71 o 
   3   4  11       76.69       77.33      3.10 o 
   4   4  11      157.12      148.62      4.80 o 
  -5   5  11       75.36       83.04      3.80 o 
  -4   5  11       17.68       15.21      4.51 o 
  -3   5  11       99.20      102.31      2.54 o 
  -2   5  11      329.22      324.63      5.92 o 
  -1   5  11       12.23        9.04      0.86 o 
   0   5  11      479.46      456.07      6.79 o 
   1   5  11      302.34      297.83      6.33 o 
   2   5  11      513.74      508.99      9.56 o 
   3   5  11       67.69       71.85      3.06 o 
   4   5  11      116.72      114.50      4.26 o 
  -4   6  11      101.53       97.77      7.13 o 
  -3   6  11        6.97        6.82      1.03 o 
  -2   6  11       14.89       15.52      1.11 o 
  -1   6  11      300.47      297.38      5.19 o 
   0   6  11      157.64      165.27      3.57 o 
   1   6  11      121.33      120.67      3.76 o 
   2   6  11      109.61      122.99      7.40 o 
   3   6  11       54.08       52.44      2.69 o 
  -3   7  11       80.07       89.58      3.03 o 
  -2   7  11       78.08       80.66      3.93 o 
  -1   7  11        0.69        1.01      0.62 o 
   0   7  11      375.45      391.91      6.49 o 
   1   7  11       83.45       80.39      3.16 o 
   2   7  11       46.23       49.24      2.83 o 
   3   7  11        0.91        2.08      0.95 o 
  -2   8  11       15.55       14.28      1.86 o 
  -1   8  11       57.99       63.76      2.87 o 
   0   8  11       19.17       22.66      1.57 o 
   1   8  11        0.22        0.00      0.73 o 
  -5   0  12       58.72       73.86      5.33 o 
  -4   0  12      184.01      185.26      8.03 o 
  -3   0  12       21.57       15.59      1.31 o 
  -2   0  12      390.92      384.82      7.15 o 
  -1   0  12      579.82      541.02     13.72 o 
   0   0  12      173.63      164.17      3.77 o 
   1   0  12      317.44      314.64      6.14 o 
   2   0  12      152.82      172.88      4.30 o 
   3   0  12       92.14       80.86      2.97 o 
   4   0  12      252.24      261.47      9.97 o 
   5   0  12        7.01        6.29      2.38 o 
  -5   1  12       18.26       20.66      2.34 o 
  -4   1  12        6.96       10.16      1.12 o 
  -3   1  12      348.59      331.33      9.68 o 
  -2   1  12      274.47      250.21      4.49 o 
  -1   1  12      170.43      165.70      4.32 o 
   0   1  12     3054.20     2995.10     33.54 o 
   1   1  12      249.91      225.14      3.46 o 
   2   1  12      366.91      328.48      4.69 o 
   3   1  12        0.43        1.29      0.62 o 
   4   1  12        2.65        0.56      1.07 o 
   5   1  12      352.06      386.22      9.58 o 
  -5   2  12       49.12       51.00      2.33 o 
  -4   2  12       31.62       28.77      1.70 o 
  -3   2  12        7.80        7.27      0.92 o 
  -2   2  12      470.46      467.31      7.08 o 
  -1   2  12      633.20      621.47      7.23 o 
   0   2  12       27.14       28.86      1.28 o 
   1   2  12        0.65        0.55      0.38 o 
   2   2  12       40.61       46.31      2.13 o 
   3   2  12        2.36        2.28      0.83 o 
   4   2  12      432.48      448.74     15.44 o 
  -5   3  12        0.58        0.00      0.64 o 
  -4   3  12       41.96       41.30      2.01 o 
  -3   3  12       45.13       51.24      2.01 o 
  -2   3  12      128.13      117.41      3.51 o 
  -1   3  12      153.71      138.78      2.60 o 
   0   3  12      301.22      285.48      4.77 o 
   1   3  12      167.61      167.55      4.21 o 
   2   3  12       44.03       27.06      1.79 o 
   3   3  12      106.58      103.03      4.78 o 
   4   3  12        1.44        2.23      1.33 o 
  -5   4  12       17.11       18.29      2.01 o 
  -4   4  12        0.41        0.46      1.03 o 
  -3   4  12        2.85        1.13      0.95 o 
  -2   4  12       20.81       21.05      1.14 o 
  -1   4  12        2.94        2.85      0.54 o 
   0   4  12       39.09       39.27      1.57 o 
   1   4  12        9.57       10.76      1.26 o 
   2   4  12      118.43      120.63      9.17 o 
   3   4  12       11.97       11.73      1.54 o 
   4   4  12      127.08      132.59      6.88 o 
  -4   5  12       38.24       38.50      2.59 o 
  -3   5  12       59.35       54.62      2.90 o 
  -2   5  12       31.11       37.04      1.51 o 
  -1   5  12       28.23       22.27      1.17 o 
   0   5  12       25.95       26.24      1.56 o 
   1   5  12        9.34        8.56      1.18 o 
   2   5  12        0.14        0.71      0.67 o 
   3   5  12       85.97       80.46      5.51 o 
  -4   6  12        6.54        4.07      2.31 o 
  -3   6  12        2.58        3.04      0.86 o 
  -2   6  12       76.77       77.92      2.22 o 
  -1   6  12      173.80      174.28      3.79 o 
   0   6  12        0.01        0.00      0.49 o 
   1   6  12       36.76       34.24      2.12 o 
   2   6  12       21.93       20.51      2.65 o 
   3   6  12        0.03        0.38      0.82 o 
  -3   7  12       98.19       96.22      3.18 o 
  -2   7  12       10.46       11.19      1.81 o 
  -1   7  12       22.96       28.51      1.67 o 
   0   7  12      152.81      156.72      3.71 o 
   1   7  12        3.69        3.88      1.62 o 
   2   7  12       36.89       40.79      2.50 o 
  -1   8  12       29.42       29.86      2.21 o 
   0   8  12       27.28       30.73      1.82 o 
   1   8  12       59.36       67.41      3.12 o 
  -5   1  13        1.71        0.03      1.52 o 
  -4   1  13        0.15        0.91      0.61 o 
  -3   1  13        8.06       10.61      1.20 o 
  -2   1  13      141.38      126.70      5.16 o 
  -1   1  13      366.60      382.12      7.73 o 
   0   1  13       11.01       12.38      0.94 o 
   1   1  13      754.32      746.96      8.58 o 
   2   1  13        6.89       10.67      1.26 o 
   3   1  13      143.81      138.50      3.51 o 
   4   1  13        1.64        0.12      0.70 o 
  -5   2  13       60.81       68.18      2.70 o 
  -4   2  13       12.15        9.81      1.20 o 
  -3   2  13      101.26       96.14      2.79 o 
  -2   2  13       83.50       78.24      4.19 o 
  -1   2  13       19.55       21.11      4.41 o 
   0   2  13      974.04      949.12     12.12 o 
   1   2  13        4.22        4.44      0.61 o 
   2   2  13      124.33      112.79      2.94 o 
   3   2  13        5.62        5.53      0.94 o 
   4   2  13      210.92      208.35      4.88 o 
  -5   3  13        7.00        5.29      1.06 o 
  -4   3  13       26.24       27.42      2.47 o 
  -3   3  13      110.93      107.19      4.62 o 
  -2   3  13      171.68      152.98      3.53 o 
  -1   3  13     1383.05     1373.73     14.46 o 
   0   3  13       28.84       27.84      1.35 o 
   1   3  13     1348.62     1286.75     19.45 o 
   2   3  13        1.60        4.71      1.45 o 
   3   3  13      136.31      132.04     10.87 o 
   4   3  13       54.14       69.38      3.66 o 
  -4   4  13       19.69       25.22      2.96 o 
  -3   4  13       22.75       22.56      1.55 o 
  -2   4  13      481.21      466.31      7.45 o 
  -1   4  13        3.02        2.15      0.52 o 
   0   4  13      169.66      159.31      5.48 o 
   1   4  13        4.10        5.07      0.96 o 
   2   4  13       54.22       58.78      2.62 o 
   3   4  13      224.90      227.51      7.77 o 
   4   4  13      136.75      130.74      4.63 o 
  -4   5  13      105.92      116.23      6.88 o 
  -3   5  13       84.34       73.84      2.64 o 
  -2   5  13        3.10        6.54      0.81 o 
  -1   5  13      734.86      717.08      8.72 o 
   0   5  13      134.44      135.24      3.94 o 
   1   5  13      253.45      237.11      5.69 o 
   2   5  13       83.45       84.66      3.25 o 
   3   5  13       26.20       28.09      2.89 o 
  -3   6  13       65.71       66.06      8.34 o 
  -2   6  13      145.96      147.91      3.24 o 
  -1   6  13        0.26        0.52      0.54 o 
   0   6  13       35.52       40.48      2.22 o 
   1   6  13      180.99      185.81      8.68 o 
   2   6  13       43.19       41.91      2.88 o 
  -2   7  13        7.63        7.21      1.31 o 
  -1   7  13      119.28      110.40      3.15 o 
   0   7  13       40.07       41.37      2.84 o 
   1   7  13       25.39       27.16      2.11 o 
  -5   0  14        1.30        0.97      1.39 o 
  -4   0  14        2.02        2.07      1.48 o 
  -3   0  14      260.46      268.86     14.82 o 
  -2   0  14      498.92      459.59     13.25 o 
  -1   0  14      654.35      670.02     16.85 o 
   0   0  14        2.43        2.36      1.08 o 
   1   0  14      168.03      172.86      4.35 o 
   2   0  14        7.41        5.35      1.04 o 
   3   0  14      440.36      398.72      8.21 o 
   4   0  14        0.02        0.00      1.37 o 
  -5   1  14       81.55       95.19      4.53 o 
  -4   1  14       36.87       39.16      2.12 o 
  -3   1  14      268.92      247.82      4.91 o 
  -2   1  14      417.13      398.99      6.54 o 
  -1   1  14     1795.79     1717.87     25.92 o 
   0   1  14      953.94      895.40     14.72 o 
   1   1  14       79.86       74.49      2.11 o 
   2   1  14       71.94       84.61      2.30 o 
   3   1  14        3.02        3.76      0.84 o 
   4   1  14      278.04      280.80     10.00 o 
  -5   2  14        7.78        9.47      1.43 o 
  -4   2  14        7.61        8.26      1.12 o 
  -3   2  14      207.11      197.87      4.33 o 
  -2   2  14      205.56      205.81      4.27 o 
  -1   2  14      111.16      113.54      3.76 o 
   0   2  14       34.48       36.55      2.09 o 
   1   2  14       81.31       89.72      2.47 o 
   2   2  14        7.84        8.67      1.03 o 
   3   2  14      197.10      196.84      4.47 o 
   4   2  14        0.06        1.05      0.84 o 
  -4   3  14        9.40        9.06      1.22 o 
  -3   3  14        2.47        4.14      1.31 o 
  -2   3  14       70.90       56.18      2.13 o 
  -1   3  14      478.65      494.96      7.68 o 
   0   3  14       16.24       11.59      1.06 o 
   1   3  14       78.07       69.60      2.93 o 
   2   3  14        2.24        2.57      0.87 o 
   3   3  14       19.22       18.65      2.18 o 
   4   3  14      178.15      180.44      5.50 o 
  -4   4  14        0.13        0.58      0.74 o 
  -3   4  14        8.81        8.43      1.57 o 
  -2   4  14       13.58        7.91      1.03 o 
  -1   4  14        1.82        4.27      0.67 o 
   0   4  14       62.76       56.40      2.43 o 
   1   4  14       15.13       16.11      1.52 o 
   2   4  14       67.08       73.30      3.29 o 
   3   4  14       59.56       63.09      3.00 o 
  -4   5  14        3.40        5.23      1.30 o 
  -3   5  14        6.50        2.50      1.31 o 
  -2   5  14       13.47       14.77      1.38 o 
  -1   5  14      121.37      121.84      3.13 o 
   0   5  14        0.00        0.00      0.67 o 
   1   5  14       93.69       90.90      3.34 o 
   2   5  14       70.63       70.55      3.05 o 
   3   5  14        7.77        7.97      1.39 o 
  -3   6  14        3.94        2.08      1.11 o 
  -2   6  14       39.39       38.40      1.94 o 
  -1   6  14        0.05        0.24      0.60 o 
   0   6  14        5.80        6.47      1.20 o 
   1   6  14        0.10        0.00      0.72 o 
   2   6  14        0.06        0.00      0.67 o 
  -2   7  14        4.54        4.75      1.13 o 
  -1   7  14      202.22      201.64      4.52 o 
   0   7  14       21.03       21.44      1.94 o 
   1   7  14       27.60       33.00      2.35 o 
  -5   1  15       21.62       26.04      2.80 o 
  -4   1  15       33.29       32.49      1.86 o 
  -3   1  15        6.40        5.41      0.97 o 
  -2   1  15       10.54        7.06      1.25 o 
  -1   1  15       63.47       57.98      2.71 o 
   0   1  15      129.08      128.77      6.13 o 
   1   1  15      172.19      176.19      6.18 o 
   2   1  15        5.01        4.94      1.07 o 
   3   1  15        1.57        0.27      0.69 o 
  -4   2  15       16.42       21.05      1.64 o 
  -3   2  15       41.93       35.48      2.08 o 
  -2   2  15       38.35       36.25      1.81 o 
  -1   2  15       16.62       14.99      1.60 o 
   0   2  15       61.08       59.96      3.31 o 
   1   2  15       20.03       19.20      1.53 o 
   2   2  15      384.61      360.60      6.26 o 
   3   2  15       56.10       55.79      2.90 o 
  -4   3  15       24.31       18.85      2.22 o 
  -3   3  15        4.36        3.91      0.95 o 
  -2   3  15      508.39      496.65      9.09 o 
  -1   3  15        8.18        8.21      1.36 o 
   0   3  15      282.38      279.47      5.10 o 
   1   3  15      203.36      211.32      5.22 o 
   2   3  15        2.77        2.81      0.90 o 
   3   3  15       75.27       73.72      2.74 o 
  -4   4  15       21.77       20.86      1.92 o 
  -3   4  15       99.68       92.75      3.06 o 
  -2   4  15       19.04       16.22      1.43 o 
  -1   4  15      104.91      119.68      7.08 o 
   0   4  15      135.63      137.79      4.35 o 
   1   4  15        1.60        1.29      0.72 o 
   2   4  15      154.85      145.69      4.48 o 
   3   4  15       55.69       57.32      3.07 o 
  -3   5  15        5.29        5.45      1.03 o 
  -2   5  15      720.99      719.69     11.30 o 
  -1   5  15       10.61       12.71      1.21 o 
   0   5  15      227.57      239.88      5.87 o 
   1   5  15       64.41       74.91      3.10 o 
   2   5  15       12.45       11.66      3.12 o 
  -2   6  15        5.09        3.54      1.09 o 
  -1   6  15      146.18      166.52      4.04 o 
   0   6  15       35.17       34.18      2.28 o 
   1   6  15        0.10        0.00      0.75 o 
  -4   0  16      243.49      253.05     10.59 o 
  -3   0  16        5.97        4.77      1.72 o 
  -2   0  16        7.39        4.44      1.49 o 
  -1   0  16      127.09      127.26      5.98 o 
   0   0  16      212.66      206.48      7.71 o 
   1   0  16      523.85      535.37     14.35 o 
   2   0  16      118.06      124.72      4.00 o 
   3   0  16        1.15        0.53      1.42 o 
  -4   1  16        0.11        0.00      0.83 o 
  -3   1  16      275.46      268.17      5.45 o 
  -2   1  16      246.39      238.93      6.45 o 
  -1   1  16       19.25       15.42      1.72 o 
   0   1  16      374.33      374.34      9.41 o 
   1   1  16       80.27       88.10      3.30 o 
   2   1  16      116.57      106.58      3.68 o 
   3   1  16      159.69      158.39      4.04 o 
  -4   2  16      116.20      121.72      4.01 o 
  -3   2  16        0.01        0.90      0.73 o 
  -2   2  16      113.23      123.12      4.43 o 
  -1   2  16       68.86       65.33      3.71 o 
   0   2  16      161.55      163.44      4.85 o 
   1   2  16       53.56       59.35      2.14 o 
   2   2  16       87.88       96.53      3.52 o 
   3   2  16       31.01       29.28      2.31 o 
  -4   3  16       28.59       29.51      1.99 o 
  -3   3  16      170.42      170.26      4.30 o 
  -2   3  16       98.38      103.38      3.16 o 
  -1   3  16      117.65      115.15      4.19 o 
   0   3  16       33.95       33.02      3.52 o 
   1   3  16       63.97       61.16      2.70 o 
   2   3  16       34.02       34.06      2.25 o 
   3   3  16      150.56      146.45      4.77 o 
  -3   4  16       24.57       27.15      2.91 o 
  -2   4  16      220.22      243.61      5.24 o 
  -1   4  16        8.82        7.09      2.91 o 
   0   4  16       16.43       18.44      1.66 o 
   1   4  16        6.81        4.65      1.82 o 
   2   4  16      164.15      157.02      8.53 o 
  -3   5  16        2.37        0.44      1.16 o 
  -2   5  16        0.00        0.89      0.81 o 
  -1   5  16       99.56       99.71      5.64 o 
   0   5  16        3.01        5.67      2.37 o 
   1   5  16        0.38        0.00      1.30 o 
  -1   6  16       39.22       39.47      2.63 o 
   0   6  16      107.96      114.63      4.08 o 
  -4   1  17        0.36        1.71      1.12 o 
  -3   1  17        3.53        4.35      1.28 o 
  -2   1  17        0.95        0.99      0.89 o 
  -1   1  17        7.68        6.28      1.31 o 
   0   1  17       22.73       22.50      1.95 o 
   1   1  17        9.68        7.27      1.31 o 
   2   1  17       85.57       88.03      3.43 o 
  -3   2  17        5.84        5.12      1.56 o 
  -2   2  17        9.76        7.76      1.49 o 
  -1   2  17       82.80       84.22      3.60 o 
   0   2  17      195.83      187.88      5.42 o 
   1   2  17      226.05      233.23      8.69 o 
   2   2  17       73.54       82.40      5.17 o 
  -3   3  17       45.69       38.50      2.18 o 
  -2   3  17        0.02        0.00      0.79 o 
  -1   3  17       30.75       27.28      2.32 o 
   0   3  17      355.93      384.61      8.63 o 
   1   3  17        8.45        8.16      2.06 o 
   2   3  17      202.10      215.47      6.15 o 
  -3   4  17       59.57       61.19      4.59 o 
  -2   4  17        4.44        7.51      1.20 o 
  -1   4  17      274.67      284.61      7.42 o 
   0   4  17       41.73       45.60      3.81 o 
   1   4  17      204.50      207.46      5.57 o 
  -2   5  17        4.70        2.73      0.93 o 
  -1   5  17       48.63       57.86      4.53 o 
   0   5  17      396.47      434.84     12.62 o 
  -3   0  18       68.21       81.18      5.74 o 
  -2   0  18       99.33      102.99      6.01 o 
  -1   0  18       15.30       14.93      2.60 o 
   0   0  18       89.22       85.83      5.10 o 
   1   0  18      348.22      381.31     11.94 o 
   2   0  18      306.48      340.71     11.10 o 
  -3   1  18       15.77       14.11      2.06 o 
  -2   1  18        2.88        2.46      1.14 o 
  -1   1  18      171.39      176.13      5.52 o 
   0   1  18      151.65      163.28      8.41 o 
   1   1  18      195.50      187.01      7.57 o 
   2   1  18      332.10      350.56     11.39 o 
  -3   2  18       57.26       71.52      8.57 o 
  -2   2  18       83.97       87.95      3.97 o 
  -1   2  18        4.55        4.18      1.24 o 
   0   2  18       52.24       57.25      5.81 o 
   1   2  18      129.98      135.43      6.60 o 
   2   2  18       80.20       86.15      7.98 o 
  -2   3  18       34.49       34.90      3.14 o 
  -1   3  18      236.88      265.80      7.88 o 
   0   3  18        4.06        2.99      1.60 o 
   1   3  18       14.16        9.86      2.29 o 
  -2   4  18        4.75        4.85      1.40 o 
  -1   4  18       24.45       26.75      3.39 o 
   0   4  18        4.23        1.09      1.37 o 
  -2   1  19       10.29        9.42      1.76 o 
  -1   1  19       15.93       20.91      2.21 o 
   0   1  19       18.85       20.18      2.13 o 
   1   1  19      156.59      161.51      5.17 o 
  -2   2  19        1.56        1.57      1.04 o 
  -1   2  19       22.06       27.01      3.00 o 
   0   2  19      106.37      104.81      4.22 o 
   1   2  19        6.03        6.08      1.92 o 
  -1   3  19      135.89      148.99      5.34 o 
   0   3  19        5.54        2.44      1.52 o 
                                                 
